# Supplementary material for: Genotype to Phenotype Mapping and the Fitness Landscape of the E. coli lac Promoter
Source: PLoS One. 2013 May 1;8(5):e61570. doi: 10.1371/journal.pone.0061570 (PMC3641078; doi:10.1371/journal.pone.0061570)
Supplement: File S1 — Coefficients and of the inferred statistical models. (XLS) [file pone.0061570.s001.xls]

## Sheet: Linear Model - Table 1
Site number	Coefficient	Comment
	5.76472	constant, \beta_0		This is the additive model
-1.1	0.0313625	linear coefficients, \beta_i		corresponding to Figure 1
-1.2	-0.153506
-1.3	-0.538727
-2.1	-0.66174
-2.2	0.205139
-2.3	0.115152
-3.1	-0.590661
-3.2	-1.11111
-3.3	-0.806983
-4.1	-1.30685
-4.2	-1.07219
-4.3	-0.0956889
-5.1	0.508201
-5.2	-0.192416
-5.3	-0.258671
-6.1	-0.343544
-6.2	0.179906
-6.3	-1.01538
-7.1	-1.43918
-7.2	-0.639388
-7.3	-1.26036
-8.1	-0.0117726
-8.2	0.172006
-8.3	0.750106
-9.1	-0.346412
-9.2	-0.521382
-9.3	0.837668
-10.1	-0.115252
-10.2	0.890246
-10.3	-0.281397
-11.1	-0.08642
-11.2	-0.0756834
-11.3	0.280681
-12.1	0.0887265
-12.2	0.203206
-12.3	-0.481141
-13.1	0.0432784
-13.2	0.0548046
-13.3	0.213789
-14.1	-1.84348
-14.2	-1.9758
-14.3	-1.45269
-15.1	-1.22779
-15.2	-1.90149
-15.3	-0.384749
-16.1	0.144051
-16.2	-0.0996524
-16.3	-0.0744907
-17.1	-0.139728
-17.2	-0.172989
-17.3	-0.0985479
-18.1	0.399397
-18.2	0.0561944
-18.3	-0.0510061
-19.1	-0.0985854
-19.2	0.0407385
-19.3	0.08865
-20.1	0.229612
-20.2	-0.0472657
-20.3	0.595981
-21.1	-0.0343089
-21.2	2.02099
-21.3	-0.432273
-22.1	-1.7059
-22.2	-2.28991
-22.3	-0.801142
-23.1	1.60587
-23.2	0.73048
-23.3	-2.11931
-24.1	0.521204
-24.2	-0.6757
-24.3	0.364783
-25.1	-0.199605
-25.2	1.16624
-25.3	0.203647
-26.1	-0.064593
-26.2	-0.426576
-26.3	-0.303623
-27.1	-0.549077
-27.2	-0.661923
-27.3	-0.278344
-28.1	-1.09753
-28.2	-1.02881
-28.3	-0.962882
-29.1	-1.18558
-29.2	-0.767937
-29.3	0.504707
-30.1	0.168156
-30.2	-0.39314
-30.3	-0.285428
-31.1	-0.233149
-31.2	0.666016
-31.3	-0.838448
-32.1	-1.14395
-32.2	-0.984324
-32.3	-0.543186
-33.1	0.94729
-33.2	0.784613
-33.3	-0.461952
-34.1	-0.647767
-34.2	-0.888404
-34.3	0.126527
-35.1	-0.081
-35.2	-0.131514
-35.3	0.0534697
-36.1	-0.224255
-36.2	0.155781
-36.3	0.273128
-37.1	0.144542
-37.2	0.258475
-37.3	-0.344611
-38.1	0.192505
-38.2	-0.172227
-38.3	-0.674374
-39.1	-1.8565
-39.2	-0.954371
-39.3	1.56116
-40.1	-1.34039
-40.2	-1.4925
-40.3	-0.827912
-41.1	0.556274
-41.2	0.174813
-41.3	0.166553
-42.1	-0.0837865
-42.2	-0.321954
-42.3	-0.0602708
-43.1	-0.397126
-43.2	-0.054441
-43.3	-0.102444
-44.1	-0.088963
-44.2	0.187715
-44.3	0.108455
-45.1	0.394217
-45.2	0.647117
-45.3	0.928184
-46.1	0.577541
-46.2	0.986254
-46.3	0.0484325
-47.1	-2.02541
-47.2	-2.42456
-47.3	-0.860048
-48.1	0.0321064
-48.2	0.00519976
-48.3	-1.89166
-49.1	-0.242266
-49.2	-0.226313
-49.3	0.0638156
-50.1	-0.00245147
-50.2	0.281
-50.3	0.310197
-51.1	-0.0123977
-51.2	-0.451752
-51.3	0.353112
-52.1	0.109464
-52.2	-0.725038
-52.3	-0.142372
-53.1	-0.941562
-53.2	-1.3476
-53.3	-0.661947
-54.1	-1.46128
-54.2	-1.02314
-54.3	0.441353
-55.1	0.130828
-55.2	-0.305514
-55.3	-0.201698
-56.1	-0.261663
-56.2	-0.072594
-56.3	-1.07988
-57.1	-0.875126
-57.2	-0.531403
-57.3	-0.955042
-58.1	2.0868
-58.2	0.491121
-58.3	-0.746788
-59.1	-0.077802
-59.2	-0.7407
-59.3	0.0753415
-60.1	0.0672557
-60.2	0.0130155
-60.3	-0.122538
-61.1	-0.298838
-61.2	0.354538
-61.3	0.330905
-62.1	0.225562
-62.2	0.0485309
-62.3	0.179654
-63.1	0.108116
-63.2	-0.134228
-63.3	-1.24546
-64.1	-1.89387
-64.2	-1.06548
-64.3	-1.72509
-65.1	-0.810819
-65.2	-0.946244
-65.3	-0.780707
-66.1	0.518913
-66.2	0.0494012
-66.3	0.168819
-67.1	-0.144662
-67.2	-0.0941988
-67.3	-0.192901
-68.1	-0.0882957
-68.2	-0.227092
-68.3	-0.0862213
-69.1	-0.0443566
-69.2	0.161072
-69.3	0.1657
-70.1	0.0515037
-70.2	-0.00179807
-70.3	-0.309274
-71.1	0.123699
-71.2	0.959261
-71.3	-0.448798
-72.1	-0.791978
-72.2	-2.45681
-72.3	-0.308531
-73.1	0.28157
-73.2	1.40418
-73.3	-1.34228
-74.1	-0.405731
-74.2	-0.0506253
-74.3	-0.0552607
-75.1	-0.0818077
-75.2	-0.0348782
-75.3	0.122113

## Sheet: Best Choice Quadratic Model - T
	Lambda = 0.0021 (best choice)			These data correspond to Figure 3a
	Linear Coefficients			Quadratic Coefficients
Site number	Coefficients	Comment
	5.6923	constant, \beta_0		Site number	-1.1	-2.1	-3.1	-4.1	-5.1	-6.1	-7.1	-8.1	-9.1	-10.1	-11.1	-12.1	-13.1	-14.1	-15.1	-16.1	-17.1	-18.1	-19.1	-20.1	-21.1	-22.1	-23.1	-24.1	-25.1	-26.1	-27.1	-28.1	-29.1	-30.1	-31.1	-32.1	-33.1	-34.1	-35.1	-36.1	-37.1	-38.1	-39.1	-40.1	-41.1	-42.1	-43.1	-44.1	-45.1
-1.1	0	linear coefficients, \beta_i		-1.1	0	0	0	0	0	0	0	0	0	0	0	0	0	0	0	0	0	0	0	0	0	0	0	0	0	0	0	0	0	0	0	0	0	0	0	0	0	0	0	0	0	0	0	0	0
-1.2	-0.0452662			-2.1	0	0	0	0	0	0	0	0	0	0	0	0	0	0	0	0	0	0	0	0	0	0	0	0	0	0	0	0	0	0	0	0	0	0	0	0	0	0	0	0	0	0	0	0	0
-1.3	-0.421842			-3.1	0	-0.0195721	0	0	0	0	0	0	0	0	0	0	0	0	0	0	0	0	0	0	0	0	0	0	0	0	0	0	0	0	0	0	0	0	0	0	0	0	0	0	0	0	0	0	0
-2.1	-0.568654			-4.1	0	0	0	0	0	0	0	0	0	0	0	0	0	0	0	0	0	0	0	0	0	0	0	0	0	0	0	0	0	0	0	0	0	0	0	0	0	0	0	0	0	0	0	0	0
-2.2	0.0820926			-5.1	0	0	0	0	0	0	0	0	0	0	0	0	0	0	0	0	0	0	0	0	0	0	0	0	0	0	0	0	0	0	0	0	0	0	0	0	0	0	0	0	0	0	0	0	0
-2.3	0			-6.1	0	0	0	0	0.239962	0	0	0	0	0	0	0	0	0	0	0	0	0	0	0	0	0	0	0	0	0	0	0	0	0	0	0	0	0	0	0	0	0	0	0	0	0	0	0	0
-3.1	-0.465921			-7.1	0	0	0	0	0	0	0	0	0	0	0	0	0	0	0	0	0	0	0	0	0	0	0	0	0	0	0	0	0	0	0	0	0	0	0	0	0	0	0	0	0	0	0	0	0
-3.2	-1.11621			-8.1	0	0	0	0	0	0	0	0	0	0	0	0	0	0	0	0	0	0	0	0	0	0	0	0	0	0	0	0	0	0	0	0	0	0	0	0	0	0	0	0	0	0	0	0	0
-3.3	-0.695508			-9.1	0	0	0	0	0	0	0	0	0	0	0	0	0	0	0	0	0	0	0	0	0	0	0	0	0	0	0	0	0	0	0	0	0	0	0	0	0	0	0	0	0	0	0	0	0
-4.1	-1.4622			-10.1	0	0	0	0	0	0	0	0.439081	0.0327534	0	0	0	0	0	0	0	0	0	0	0	0	0	0	0	0	0	0	0	0	0	0	0	0	0	0	0	0	0	0	0	0	0	0	0	0
-4.2	-1.13274			-11.1	0	0	0	0	0	0	0	0.0519138	0	0.426139	0	0	0	0	0	0	0	0	0	0	0	0	0	0	0	0	0	0	0	0	0	0	0	0	0	0	0	0	0	0	0	0	0	0	0
-4.3	-0.0527303			-12.1	0	0	0	0	0	0	0	0	0	0	0	0	0	0	0	0	0	0	0	0	0	0	0	0	0	0	0	0	0	0	0	0	0	0	0	0	0	0	0	0	0	0	0	0	0
-5.1	0.33472			-13.1	0	0	0	0	0	0	0	0	0	0	0	0	0	0	0	0	0	0	0	0	0	0	0	0	0	0	0	0	0	0	0	0	0	0	0	0	0	0	0	0	0	0	0	0	0
-5.2	-0.0740275			-14.1	0	0	0	0	0	0	0	0	0	0	0	0	0	0	0	0	0	0	0	0	0	0	0	0	0	0	0	0	0	0	0	0	0	0	0	0	0	0	0	0	0	0	0	0	0
-5.3	-0.165011			-15.1	0	0	0	0	0	0	0	0	0	0	0	0	0	0	0	0	0	0	0	0	0	0	0	0	0	0	0	0	0	0	0	0	0	0	0	0	0	0	0	0	0	0	0	0	0
-6.1	-0.245972			-16.1	0	-0.0206143	0	0	0	0	0	0	0	0	0	0	0	0	0	0	0	0	0	0	0	0	0	0	0	0	0	0	0	0	0	0	0	0	0	0	0	0	0	0	0	0	0	0	0
-6.2	0.0623345			-17.1	0	0	0	0	0	0	0	0	0	0	0	0	0	0	0	0	0	0	0	0	0	0	0	0	0	0	0	0	0	0	0	0	0	0	0	0	0	0	0	0	0	0	0	0	0
-6.3	-1.0001			-18.1	0	0	0	0	0	0	0	0	0	0	0	0	0	0	0	0	0	0	0	0	0	0	0	0	0	0	0	0	0	0	0	0	0	0	0	0	0	0	0	0	0	0	0	0	0
-7.1	-1.45977			-19.1	0	-0.063765	0	0	0	0	0	0.152204	0	0.475053	0.280492	0	0	0	0	0	0	0.0619532	0	0	0	0	0	0	0	0	0	0	0	0	0	0	0	0	0	0	0	0	0	0	0	0	0	0	0
-7.2	-0.678386			-20.1	0	0	0	0	0	0	0	0	0	0	0	0	0	0	0	0	0	0	0	0	0	0	0	0	0	0	0	0	0	0	0	0	0	0	0	0	0	0	0	0	0	0	0	0	0
-7.3	-1.40391			-21.1	0	0	0	0	0	0	0	0	0	0.275592	0.109339	0	0	0	0	0	0	0.0219692	0.487028	0.51558	0	0	0	0	0	0	0	0	0	0	0	0	0	0	0	0	0	0	0	0	0	0	0	0	0
-8.1	0			-22.1	0	0	0	0	0	0	0	0	0	0	0	0	0	0	0	0	0	0	0	0	0	0	0	0	0	0	0	0	0	0	0	0	0	0	0	0	0	0	0	0	0	0	0	0	0
-8.2	0.0266085			-23.1	0	0	0	0	0	0	0	0	0	0	0	0	0	0	0	0	0	0	0	0	0	0	0	0	0	0	0	0	0	0	0	0	0	0	0	0	0	0	0	0	0	0	0	0	0
-8.3	0.75081			-24.1	0	0	0	0	0	0.0163216	0	0	0	-0.132803	-0.0105902	0	0	0	0	0	0.00678645	0	-0.403542	0	-0.198215	0	0	0	0	0	0	0	0	0	0	0	0	0	0	0	0	0	0	0	0	0	0	0	0
-9.1	-0.264078			-25.1	0	0	0	0	0	0	0	0	0	0	0	0	0	0	0	0	0	0	0	0	0	0	0	0	0	0	0	0	0	0	0	0	0	0	0	0	0	0	0	0	0	0	0	0	0
-9.2	-0.380986			-26.1	0	0	0	0	0	0	0	0	0	0	0	0	0	0	0	0	0	0	0	0	0	0	0	0	0	0	0	0	0	0	0	0	0	0	0	0	0	0	0	0	0	0	0	0	0
-9.3	0.708686			-27.1	0	0	0	0	0	0	0	0	0	0	0	0	0	0	0	0	0	0	0	0	0	0	0	0	0	-0.203412	0	0	0	0	0	0	0	0	0	0	0	0	0	0	0	0	0	0	0
-10.1	0			-28.1	0	0	0	0	0	0	0	0	0	0	0	0	0	0	0	0	0	0	0	0	0	0	0	0	0	0	0	0	0	0	0	0	0	0	0	0	0	0	0	0	0	0	0	0	0
-10.2	0.649086			-29.1	0	0	0	0	0	0	0	0	0	0	0	0	0	0	0	0	0	0	0.0292704	0.0180715	0	0	0	0	0.953691	0	0.838036	0	0	0	0	0	0	0	0	0	0	0	0	0	0	0	0	0	0
-10.3	-0.0741697			-30.1	0	0	0	0	0	0	0	0	0	0	0	0	0	0	0	0	0	0	0	0	0	0	0	0	0	0	0	0	0	0	0	0	0	0	0	0	0	0	0	0	0	0	0	0	0
-11.1	0			-31.1	0	0	0	0	0	0	0	0	0	0	0	0	0	0	0	0	0	0	0	0	0	0	0	0	0	0	0	0	0	0	0	0	0	0	0	0	0	0	0	0	0	0	0	0	0
-11.2	0			-32.1	0	0	0	0	0	0	0	0	0	0	0	0	0	0	0	0	0	0	0	0	0	0	0	0	0	0	0	0	0	0	0	0	0	0	0	0	0	0	0	0	0	0	0	0	0
-11.3	0.127763			-33.1	0	0	0	0	0	0	0	0	0	0	0	0	0	0	0	0	0	0	0	0	0	0	0	0	0	0	0	0	0	0	0	0	0	0	0	0	0	0	0	0	0	0	0	0	0
-12.1	0			-34.1	0	0	0	0	0	0	0	0	0	0	0	0	0	0	0	0	0	0	0	0	0	0	0	0	0	0	0	0	0	0	0	0	0	0	0	0	0	0	0	0	0	0	0	0	0
-12.2	0.0334271			-35.1	0	0	0	0	0	0	0	0	0	0	0	0	0	0	0	0	0	0	0	0	0	0	0	0	0	0	0	0	0	0	0	0	0	0	0	0	0	0	0	0	0	0	0	0	0
-12.3	-0.271778			-36.1	0	0	0	0	0	0	0	0	0	0	0	0	0	0	0	0	0	0	0	0	0	0	0	0	0	0	0	0	0	0	0	0	0	0	0	0	0	0	0	0	0	0	0	0	0
-13.1	0			-37.1	0	0	0	0	0	0	0	0	0	0	0	0	0	0	0	0	0	0	0	0	0	0	0	0	0	0	0	0	0	0	0	0	0	0	0	0	0	0	0	0	0	0	0	0	0
-13.2	0			-38.1	0	0	0	0	0	0	0	0	0	0	0	0	0	0	0	0	0	0	0	0	0	0	0	0	0	0	0	0	0	0	0	0	0	0	0	0	0	0	0	0	0	0	0	0	0
-13.3	0.0861518			-39.1	0	0	0	0	0	0	0	0	0	0	0	0	0	0	0	0	0	0	0	0	0	0	0	0	0	0	0	0	0	0	0	0	0	0	0	0	0	0	0	0	0	0	0	0	0
-14.1	-2.15094			-40.1	0	0	0	0	0	0	0	0	0	0.334197	0.064323	0	0	0	0	0	0	0	0	0	0	0	0	0	0	0	0	0	0	0	0	0	0	0	0	0	0	0	0	0	0	0	0	0	0
-14.2	-2.19752			-41.1	0	0	0	0	0	0	0	0.202633	0	0	0	0	0	0	0	0	0	0	0.111629	0.182883	0	0	0	0	0	0	0	0	0	0	0	0	0	0	0	0	0	0	0	0.209623	0	0	0	0	0
-14.3	-1.3672			-42.1	0	0	0	0	0	0	0	0	0	0	0	0	0	0	0	0	0	0	0	0	0	0	0	0	0	0	0	0	0	0	0	0	0	0	0	0	0	0	0	0	0.0935169	0	0	0	0
-15.1	-1.31574			-43.1	0	0	0	0	0	0	0	0	0	0	0	0	0	0	0	0	0	0.0750436	0	0	0	0	0	0	0	0	0	0	0.0201955	0	0	0	0	0	0	0	0	0	0	1.29772	0.0117298	0.308547	0	0	0
-15.2	-2.15524			-44.1	0	0	0	0	0	0	0	0	0	0	0	0	0	0	0	0	0	0	0.0939239	0	0.0150309	0	0	0	0	0	0	0	0	0	0	0	0	0	0	0	0	0	0	0.671933	1.03524	0.121859	0.767222	0	0
-15.3	-0.245736			-45.1	0	0	0	0	0	0	0	0	0	0	0	0	0	0	0	0	0	0	0	0	0	0	0	0	0	0	0	0	0	0	0	0	0	0	0	0	0	0	0	0	0	0	0	0	0
-16.1	0.0202073			-46.1	0	0	0	0	0	0	0	0	0	0	0	0	0	0	0	0	0	0	0	0	0	0	0	0	0	0	0	0	0	0	0	0	0	0	0	0	0	0	0	0	0	0	0	0	0
-16.2	0			-47.1	0	0	0	0	0	0	0	0	0	0	0	0	0	0	0	0	0	0	0	0	0	0	0	0	0	0	0	0	0	0	0	0	0	0	0	0	0	0	0	0	0	0	0	0	0
-16.3	0			-48.1	0	0	0	0	0	0	0	0	0	0	0	0	0	0	0	0	0	0	0	0	0	0	0	0	0	0	0	0	0	0	0	0	0	0	0	0	0	0	0	0	0	0	0	0	0
-17.1	0			-49.1	0	0	0	0	0	0	0	0	0	0	0	0	0	0	0	0	0	0	0	0	0	0	0	0	0	0	0	0	0	0	0	0	0	0	0	0	0	0	0	0	0	0	0	0	0
-17.2	-0.117151			-50.1	0	0	0	0	0	0	0	0	0	0	0	0	0	0	0	0	0	0	0	0	0	0	0	0	0	0	0	0	-0.264763	0	0	0	0	0	0	0	0	0	0	0	0	0	0	0	0
-17.3	0			-51.1	0	0	0	0	0	0	0	0	0	0	0	0	0	0	0	0	0	0	0	0	0	0	0	0	0	0	0	0	0	0	0	0	0	0	0	0	0	0	0	0	0	0	0	0	0
-18.1	0.310578			-52.1	0	0	0	0	0	0	0	0	0	0	0	0	0	0	0	0	0	0	0.0854085	0	0.0767548	0	0	0	0.214487	0	0.0690763	0	0	0	0	0	0	0	0	0	0	0	0	0	0	0	0	0	0
-18.2	0			-53.1	0	0	0	0	0	0	0	0	0	0	0	0	0	0	0	0	0	0	0	0	0	0	0	0	0	0	0	0	0	0	0	0	0	0	0	0	0	0	0	0	0	0	0	0	0
-18.3	0			-54.1	0	0	0	0	0	0	0	0	0	0	0	0	0	0	0	0	0	0	0	0	0	0	0	0	0	0	0	0	0	0	0	0	0	0	0	0	0	0	0	0	0	0	0	0	0
-19.1	0			-55.1	0	0	0	0	0	0	0	0	0	0	0	0	0	0	0	0	0	0	0	0	0	0	0	0	0	0	0	0	0	0	0	0	0	0	0	0	0	0	0	0	0	0	0	0	0
-19.2	0			-56.1	0	0	0	0	0	0	0	0	0	0	0	0	0	0	0	0	0	0	0	0	0	0	0	0	0	0	0	0	0	0	0	0	0	0	0	0	0	0	0	0	0	0	0	0	0
-19.3	0			-57.1	0	0	0	0	0	0	0	0	0	0	0	0	0	0	0	0	0	0	0	0	0	0	0	0	0	0	0	0	0	0	0	0	0	0	0	0	0	0	0	0	0	0	0	0	0
-20.1	0.121908			-58.1	0	0	0	0	0	0	0	0	0	0	0	0	0	0	0	0	0	0	0	0	0	0	0	0	0	0	0	0	0	0	0	0	0	0	0	0	0	0	0	0	0	0	0	0	0
-20.2	0			-59.1	0	0	0	0	0	0	0	0	0	0	0	0	0	0	0	0	0	0	0	0	0	0	0	0	0	0	0	0	0	0	0	0	0	0	0	0	0	0	0	0	0	0	0	0	0
-20.3	0.485021			-60.1	0	0	0	0	0	0	0	0	0	0	0	0	0	0	0	0	0	0	0	0	0	0	0	0	0	0	0	0	0	0	0	0	0	0	0	0	0	0	0	0	0	0	0	0	0
-21.1	0			-61.1	0	0	0	0	0	0	0	0	0	0	0	0	0	0	0	0	0	0	0	0	0	0	0	0	0	0	0	0	0	0	0	0	0	0	0	0	0	0	0	0	0	0	0	0	0
-21.2	2.21075			-62.1	0	0	0	0	0	0	0	0	0	0	0	0	0	0	0	0	0	0	0	0	0	0	0	0	0	0	0	0	0	0	0	0	0	0	0	0	0	0	0	0	0	0	0	0	0
-21.3	-0.272845			-63.1	0	0	0	0	0	0	0	0	0	0	0	0	0	0	0	0	0	0	0	0	0	0	0	0	0	0	0	0	0	0	0	0	0	0	0	0	0	0	0	0	0	0	0	0	0
-22.1	-1.68044			-64.1	0	0	0	0	0	0	0	0	0	0	0	0	0	0	0	0	0	0	0	0	0	0	0	0	0	0	0	0	0	0	0	0	0	0	0	0	0	0	0	0	0.460768	0	0	0.0213754	0
-22.2	-2.58912			-65.1	0	0	0	0	0	0	0	0.182571	0	0.643369	0	0	0	0	0	0	0	0	0.586651	0	0	0	0	0	0	0	0	0	0	0	0	0	0	0	0	0	0	0	0	0.604909	1.00169	0	0.16483	0.857009	0
-22.3	-0.630366			-66.1	0	0	0	0	0	0	0	0	0	0	0	0	0	0	0	0	0	0	0	0	0	0	0	0	0	0	0	0	0	0	0	0	0	0	0	0	0	0	0	0	0	0	0	0	0
-23.1	1.56131			-67.1	0	0	0	0	0	0	0	0	0	0	0	0	0	0	0	0	0	0	0	0	0	0	0	0	0	0	0	0	0	0	0	0	0	0	0	0	0	0	0	0	0	0	0	0	0
-23.2	0.780263			-68.1	0	0	0	0	0	0	0	0	0	0	0	0	0	0	0	0	0	0	0	0	0	0	0	0	0	0	0	0	0	0	0	0	0	0	0	0	0	0	0	0	0	0	0	0	0
-23.3	-2.24644			-69.1	0	0	0	0	0	0	0	0	0	0	0	0	0	0	0	0	0	0	0.418853	0	0.216319	0	0	0	0	0	0	0	0	0	0	0	0	0	0	0	0	0	0	0.0471877	0.435518	0.206295	0	0.489042	0
-24.1	0.443391			-70.1	0	0	0	0	0	0	0	0	0	0	0	0	0	0	0	0	0	0	0	0	0	0	0	0	0	0	0	0	0	0	0	0	0	0	0	0	0	0	0	0	0	0	0	0	0
-24.2	-0.516913			-71.1	0	0	0	0	0	0	0	0	0	0	0	0	0	0	0	0	0	0	0	0	0	0	0	0	0	0	0	0	0	0	0	0	0	0	0	0	0	0	0	0	0	0	0	0	0
-24.3	0.262866			-72.1	0	0	0	0	0	0	0	0	0	0	0	0	0	0	0	0	0	0	0	0	0	0	0	0	0	0	0	0	0	0	0	0	0	0	0	0	0	0	0	0	0	0	0	0	0
-25.1	0			-73.1	0	0	0	0	0	0	0	0	0	0	0	0	0	0	0	0	0	0	0	0	0	0	0	0	0	0	0	0	0	0	0	0	0	0	0	0	0	0	0	0	0	0	0	0	0
-25.2	0.79662			-74.1	0	0	0	0	0	0	0	0	0	0	0	0	0	0	0	0	0	0	0	0	0	0	0	0	0	0	0	0	0	0	0	0	0	0	0	0	0	0	0	0.194424	0	0	0	0	0
-25.3	0.0410675			-75.1	0	0	0	0	0	0	0	0	0	0	0	0	0	0	0	0	0	0	0	0	0	0	0	0	0	0	0	0	0	0	0	0	0	0	0	0	0	0	0	0	0	0	0	0	0
-26.1	0			-1.2	0	0	0	0	0	0	0	0	0	0	0	0	0	0	0	0	0	0	0	0	0	0	0	0	0	0	0	0	0	0	0	0	0	0	0	0	0	0	0	0	0	0	0	0	0
-26.2	-0.312287			-2.2	0	0	0	0	0	0	0	0	0	0	0	0	0	0	0	0	0	0	0	0	0	0	0	0	0	0	0	0	0	0	0	0	0	0	0	0	0	0	0	0	0	0	0	0	0
-26.3	-0.199055			-3.2	0	0	0	0	0	0	0	0	0	0	0	0	0	0	0	0	0	0	0	0	0	0	0	0	0	0	0	0	0	0	0	0	0	0	0	0	0	0	0	0	0	0	0	0	0
-27.1	-0.441654			-4.2	0	-0.0183568	0	0	-0.037982	0	0	0	0	0	0	0	0	0	0	0	0	0	0	0	0	0	0	0	0	0	0	0	0	0	0	0	0	0	0	0	0	0	0	0	0	0	0	0	0
-27.2	-0.56927			-5.2	0	0	0	0	0	0	0	0	0	0	0	0	0	0	0	0	0	0	0	0	0	0	0	0	0	0	0	0	0	0	0	0	0	0	0	0	0	0	0	0	0	0	0	0	0
-27.3	-0.179694			-6.2	0	0	0	0	0	0	0	0	0	0	0	0	0	0	0	0	0	0	0	0	0	0	0	0	0	0	0	0	0	0	0	0	0	0	0	0	0	0	0	0	0	0	0	0	0
-28.1	-1.13114			-7.2	0	0	0	0	0	0	0	0	0	0.18357	0.000907605	0	0	0	0	0	0	0.123276	0.204191	0	0.077443	0	0	0	0	0	0	0	0	0	0	0	0	0	0	0	0	0	0	0.214246	0	0	0	0	0
-28.2	-1.07002			-8.2	0	0	0	0	0	0	0	0	0	0.346648	0.0425014	0	0	0	0	0	0	0.0775339	0.0850789	0	0.192828	0	0	-0.0349125	0	0	0	0	0	0	0	0	0	0	0	0	0	0	0	0	0	0	0	0.0816256	0
-28.3	-0.960889			-9.2	0	0	0	0	0	0	0	0	0	0.123115	0	0	0	0	0	0	0	0.0640824	0	0	0	0	0	0	0	0	0	0	0	0	0	0	0	0	0	0	0	0	0	0	0	0	0	0	0
-29.1	-1.28685			-10.2	0	0	0	0	0	0	0	0.147357	0	0	0.0247651	0	0	0	0	0	0	0	0.381935	0	0.0772506	0	0	-0.0571009	0	0	0	0	0	0	0	0	0	0	0	0	0	0	0	0	0.158001	0	0	0	0
-29.2	-0.624924			-11.2	0	0	0	0	0	0	0	0	0	0	0	0	0	0	0	0	0	0	0	0	0	0	0	0	0	0	0	0	0	0	0	0	0	0	0	0	0	0	0	0	0	0	0	0	0
-29.3	0.372436			-12.2	0	0	0	0	0	0.00657133	0	0	0	0	-0.157351	0	0.258363	0	0	0	0	0	0	0	0	0	0	0	0	0	0	0	0	0	0	0	0	0	0	0	0	0	0	0	0	0	0	0	0
-30.1	0.0223265			-13.2	0	0	0	0	0	0	0	0	0	0	0	0	0	0	0	0	0	0	0	0	0	0	0	0	0	0	0.0265531	0	0	0	0	0	0	0	0	0	0	0	0	0	0	0	0	0	0
-30.2	-0.282799			-14.2	0	0	0	0	0	0	0	0	0	0	0	0	0	0	0	0	0	0	0	0	0	0	0	0	0	0	0	0	0	0	0	0	0	0	0	0	0	0	0	0	0	0	0	0.0580953	0
-30.3	-0.156011			-15.2	0	0	0	0	0	0	0	0	0	0	0	0	0	0	0	0	0	0	0	-0.0464402	0	0	0	0	0	0	0	0	0	0	0	0	0	0	0	0	0	0	0	0	0	0	0	0	0
-31.1	-0.122646			-16.2	0	0	0	0	0	0	0	0	0	0	0	0	0	0	0	0	0	0	0	0	0	0	0	0	0	0	0	0	0	0	0	0	0	0	0	0	0	0	0	0	0	0	0	0	0
-31.2	0.64189			-17.2	0	0	0	0	0	0	0	0	0	0	0	0	0	0	0	0	0	0	-0.261017	0	0	0	0	0.0281388	0	0	0	0	0	0	0	0	0	0	0	0	0	0	0	0	0	0	0	0	0
-31.3	-0.702079			-18.2	0	0	0	0	0	0	0	0	0	0	0	0	0	0	0	0	-0.0548014	0	0	0	0	0	0	0	0	0	0	0	0	0	0	0	0	0	0	0	0	0	0	0	0	0	0	0	0
-32.1	-1.15776			-19.2	0	0	0	0	0	0	0	0	0	0.40955	0.105963	0	-0.0620547	0	0	0	0	0	0	0	0.323149	0	0	0	0	0	0	0	0	0	0	0	0	0	0	0	0	0	0	0	0.267174	0	0	0.211144	0
-32.2	-0.976963			-20.2	0	0	0	0	0	0	0	0	0	0.0178432	0	0	0	0	0	0	0	0.296673	0	0	0	0	0	0	0	0	0	0	0	0	0	0	0	0	0	0	0	0	0	0	0	0	0	0	0
-32.3	-0.429366			-21.2	0	0	0	0	0	0	0	0	0	0	0	0	0	0	0	0	0	0	0	0	0	0	0	0	0	0	0	0	0	0	0	0	0	0	0	0	0	0	0	0	0	0	0	0	0
-33.1	0.930005			-22.2	0	0	0	0	0	0	0	0	0	-0.352836	0	0	0.0151626	0	0	0	0	0	-0.454429	0	-0.202942	0	0	0	0	0	0	0	0	0	0	0	0	0	0	0	0	0	0	0	0	0	0	0	0
-33.2	0.656635			-23.2	0	0	0	0	0	0	0	-0.163072	0	0	0	0	0	0	0	0	0	0	0	0	0	0	0	0	0	0	0	0	0	0	0	0	0	0	0	0	0	0	0	0	0	0	0	0	0
-33.3	-0.367494			-24.2	0	0	0	0	0	0	0	0	0	0	0	0	0	0	0	0	0	0	0	0	0	0	0	0	0	0	0	0	0	0	0	0	0	0	0	0	0	0	0	0	0	0	0	0	0
-34.1	-0.532066			-25.2	0	0	0	0	0	0	0	0	0	0	0	0	0	0	0	0	0	0	0	0	0	0	0	-0.21551	0	0	0	0	0.572684	0	0	0	0	0	0	0	0	0	0	0	0	0	0	0	0
-34.2	-0.78735			-26.2	0	0	0	0	0	0	0	0	0	0	0	0	0	0	0	0	0	0	0	0	0	0	0	0	0	0	-0.00603339	0	0	0	0	0	0	0	0	0	0	0	0	0	0	0	0	0	0
-34.3	0			-27.2	0	0	0	0	0	0	0	0	0	0	0	0	0	0	0	0	0	0	0	0	0	0	0	0.00679457	0	0	0	0	0	0	0	0	0	0	0	0	0	0	0	0	0	0	0	0	0
-35.1	0			-28.2	0	0	0	0	0	0	0	0	0	0	0	0	0	0	0	0	0	0	0	0	0	0	0	0	0	0	0	0	0	0	0	0	0	0	0	0	0	0	0	0	0	0	0	0	0
-35.2	0			-29.2	0	0	0	0	0	0	0	0	0	0	0	0	0	0	0	0	0	0	0	0	0	0	0	0	0	0	0	0	0	0	0	0	0	0	0	0	0	0	0	0	0	0	0	0	0
-35.3	0			-30.2	0	0	0	0	0	0	0	0	0	0	0	0	0	0	0	0	0	0	0	0	0	0	0	0	0	0	0	0	0	0	0	0	0	0	0	0	0	0	0	0	0	0	0	0	0
-36.1	-0.0481459			-31.2	0	0	0	0	0	0	0	0	0	0	0	0	0	0	0	0	0	0	0	0	0	0	0	0	0	0	0	0	0	0	0	0	0	0	0	0	0	0	0	0	0	0	0	0	0
-36.2	0			-32.2	0	0	0	0	0	0	0	0	0	0	0	0	0	0	0	0	0	0	0	0	0	0	0.0934234	0	0	0	0	0	0	0	0	0	0	0	0	0	0	0	0	0	0	0	0	0	0
-36.3	0.111057			-33.2	0	0	0	0	0	0	0	0	0	0	0	0	0	0	0	0	0	0	0	0	0	0	0	0	0	0	0	0	0	0	0	0	0	0	0	0	0	0	0	0	0	0	0	0	0
-37.1	0			-34.2	0	0	0	0	0	0	0	0	0	0	0	0	0	0	0	0	0	0	0.0217304	0	0	0	0	0	0	0	0	0	0	0	0	0	0	0	0	0	0	0	0	0	0	0	0	0	0
-37.2	0.0209388			-35.2	0	0	0	0	0	0	0	0	0	0	0	0	0	0	0	0	0	0	0	0	0	0	0	0	0	0	0	0	0	0	0	0	0	0	0	0	0	0	0	0	0	0	0	0	0
-37.3	-0.169844			-36.2	0	0	0	0	0	0	0	0	0	0	0	0	0	0	0	0	0	0	0	0	0	0	0	0	0	0	0	0	0	0	0	0	0	0	0	0	0	0	0	0	0	0	0	0	0
-38.1	0.0818267			-37.2	0	0	0	0	0	0	0	0	0	0	0	0	0	0	0	0	0	0	0	0	0	0	0	0	0	0	0	0	0	0	0	0	0	0	0	0	0	0	0	0	0	0	0	0	0
-38.2	-0.0184878			-38.2	0	0	0	0	0	0	0	0	0	0	0	0	0	0	0	0	0	0	0	0	0	0	0	0	0	0	0	0	0	0	0	0	0	0	0	0	0	0	0	0	0	0	0	0	0
-38.3	-0.523977			-39.2	0	0	0	0	0	0	0	0	0	0	0	0	0	0	0	0	0	0	0	0	0	0	0	0	0	0	0	0	0	0	0	0	0	0	0	0	0	0	0	0.0485351	0	0	0	0	0
-39.1	-2.10657			-40.2	0	0	0	0	0	0	0	0	0	0.177358	0	0	0	0	0	0	0	0	0	0.476491	0.4	0	0	0	0	0	0	0	0	0	0	0	0	0	0	0	0	0	0	0	0.880484	0	0.136565	0.0622582	-0.0984142
-39.2	-0.768828			-41.2	0	0	0	0	0	0	0	0	0	0	0	0	0	0	0	0	0	0	0	0	0	0	0	0	0	0	0	0	0	0	0	0	0	0	0	0	0	0	0	0	0	0	0	0	0
-39.3	1.78966			-42.2	0	0	0	0	0	0	0	0	0	0	0	0	0	0	0	0	0	0	0	0	0	0	0	0	0	0	0	0	0	0	0	0	0	0	0	0	0	0	0	-1.42807	-0.363235	0	-0.154037	0	0
-40.1	-1.40912			-43.2	0	0	0	0	0	0	0	0	0	0	0	0	0	0	0	0	0	0	0	0	0	0	0	0	0	0	0	0	0	0	0	0	0	0	0	0	0	0	0	0.9159	0	0.327101	0	0.187846	0
-40.2	-1.77129			-44.2	0	0	0	0	0	0	0	0	0	0	0	0	0	0	0	0	0	0	0	0	0	0	0	0	0	0	0	0	0	0	0	0	0	0	0	0	0	0	0	0.882944	0.0466244	0	0.954256	0	0
-40.3	-0.830324			-45.2	0	0	0	0	0	0	0	0	0	0	0	0	0	0	0	0	0	0	0	0	0	0	0	0	0	0	0	0	0	0	0	0	0	0	0	0	0	0	0	0.0865768	0	0	0.273762	0	0
-41.1	0.402384			-46.2	0	0	0	0	0	0	0	0	0	0	0	0	0	0	0	0	0	0	0	0	0	0	0	0	0	0	0	0	0	0	0	0	0	0	0	0	0	0	0	0	-0.156988	0	0	0	0
-41.2	0.0147946			-47.2	0	0	0	0	0	0	0	0	0	0	0	0	0	0	0	0	0	0	0	0	0.0495024	0	0	0	0	0	0	0	0.0268205	0	0	0	0	0	0	0	0	0	0	0	-0.0501716	0	0	0	0
-41.3	0.0443693			-48.2	0	0	0	0	0	0	0	0	0	0	0	0	0	0	0	0	0	0	0	0	0	0	0	0	0	0	0	0	0	0	0	0	0	0	0	0	0	0	0	0	0	0	0	0	0
-42.1	0			-49.2	0	0	0	0	0	0	0	0	0	0	0	0	0	0	0	0	0	0	0	0	0	0	0	0	0	0	0	0	0	0	0	0	0	0	0	0	0	0	0	0	0	0	0	0	0
-42.2	-0.160893			-50.2	0	0	0	0	0	0	0	0	0	0	0	0	0	0	0	0	0	0	0	0	0	0	0	0	0	0	0	0	-0.27392	0	0	0	0	0	0	0	0	0	0	0	0	0	0	0	0
-42.3	0			-51.2	0	0	0	0	0	0	0	0	0	0	0	0	0	0	0	0	0	0	0	0	0	0	0	0	0	0	0	0	-0.0123603	0	0	0	0	0	0	0	0	0	0	0	0	0	0	0	0
-43.1	-0.280917			-52.2	0	0	0	0	0	0	0	0	0	0	0	0	0	0	0	0	0	0	0	0	0	0	0	0	0	0	0	0	0	0	0	0	0	0	0	0	0	0	0	0	0	0	0	0	0
-43.2	0			-53.2	0	0	0	0	0	0	0	0	0	0	0	0	0	0	0	0	0	0	0	0	0	0	0	0	0	0	0	0	0	0	0	0	0	0	0	0	0	0	0	0	0	0	0	0	0
-43.3	0			-54.2	0	0	0	0	0	0	0	0	0	0	0	0	0	0	0	0	0	0	0	0	0	0	0	0	0	0	0	0	0	0	0	0	0	0	0	0	0	0	0	0	0	0	0	0	0
-44.1	0			-55.2	0	0	0	0	0	0	0	0	0	0	0	0	0	0	0	0	0	0	0	0	0	0	0	0	0	0	0	0	0	0	0	0	0	0	0	0	0	0	0	0	0	0	0	0	0
-44.2	0.072878			-56.2	0	0	0	0	0	0	0	0	0	0.0642891	0	0	0	0	0	0	0	0	0	0	0	0	0	0	0	0	0	0	0	0	0	0	0	0	0	0	0	0	0	0	0	0	0	0	0
-44.3	0			-57.2	0	0	0	0	0	0	0	0	0	0	0	0	0	0	0	0	0	0	0	0	0	0	0	0	0	0	0	0	0	0	0	0	0	0	0	0	0	0	0	0	0	0	0	0	0
-45.1	0.295082			-58.2	0	0	0	0	0	0	0	0	0	0	0	0	0	0	0	0	0	0	0	0	0	0	0	0	0	0	0	0	0	0	0	0	0	0	0	0	0	0	0	0	0	0	0	0	0
-45.2	0.622956			-59.2	0	0	0	0	0	0	0	0	0	0	0	0	0	0	0	0	0	0	0	0	0	0	0	0	0	0	0	0	0	0	0	0	0	0	0	0	0	0	0	0	0	0	0	0	0
-45.3	0.857589			-60.2	0	0	0	0	0	0	0	0	0	0	0	0	0	0	0	0	0	0	0	0	0	0	0	0	0	0	0	0	0	0	0	0	0	0	0	0	0	0	0	0	-0.00691677	0	0	0	0
-46.1	0.477194			-61.2	0	0	0	0	0	0	0	0	0	0	0	0	0	0	0	0	0	0	0	0	0	0	0	0	0	0	0	0	0	0	0	0	0	0	0	0	0	0	0	0	0	0	0	0	0
-46.2	0.899696			-62.2	0	0	0	0	0	0	0	0	0	0	0	0	0	0	0	0	0	0	0	0	0	0	0	0	0	0	0	0	0	0	0	0	0	0	0	0	0	0	0	0	0	0	0	-0.0274275	0
-46.3	0			-63.2	0	0	0	0	0	0	0	0	0	0	0	0	0	0	0	0	0	0	0	0	0	0	0	0	0	0	0	0	0	0	0	0	0	0	0	0	0	0	0	-0.10012	0	0	-0.0848911	0	0
-47.1	-2.16496			-64.2	0	0	0	0	0	0	0	0.000237365	0	0.153016	0	0	0	0	0	0	0	0	0.339384	0	0.0756224	0	0	0	0	0	0	0	0.0658852	0	0	0	0	0	0	0	0	0	0	0.548169	0.683081	0.0171054	0	0.57122	0
-47.2	-2.63874			-65.2	0	0	0	0	0	0	0	0	0	0.16903	0.673639	0	0	0	0	0	0	0	0.298641	0	0.685325	0	0	0	0	0	0	0	0.664184	0	0	0	0	0	0	0	0	0	0	0.76679	1.00445	0.0518493	0	0.846872	0
-47.3	-0.686454			-66.2	0	0	0	0	0	0	0	0	0	0	0	0	0	0	0	0	0	0	0	0	0	0	0	0	0	0	0	0	0	0	0	0	0	0	0	0	0	0	0	0	0	0	0	0	0
-48.1	0			-67.2	0	0	0	0	0	0	0	0	0	0	0	0	0	0	0	0	0	0	0	0	0	0	0	0	0	0	0	0	0	0	0	0	0	0	0	0	0	0	0	0	0	0	0	0	0
-48.2	0			-68.2	0	0	0	0	0	0	0	0	0	0	0	0	0	0	0	0	0	0	0	0	0	0	0	0	0	0	0	0	0	0	0	0	0	0	0	0	0	0	0	0	0	0	0	0	0
-48.3	-1.94097			-69.2	0	0	0	0	0	0	0	0	0	0	0	0	0	0	0	0	0	0	0.10621	0	0	0	0	0	0	0	0	0	0	0	0	0	0	0	0	0	0	0	0	0	0.181209	0	0	0.251774	0
-49.1	-0.104196			-70.2	0	0	0	0	0	0	0	0	0	0	0	0	0	0	0	0	0	0	0	0	0	0	0	0	0	0	0	0	0	0	0	0	0	0	0	0	0	0	0	0	0	0	0	0	0
-49.2	-0.0510718			-71.2	0	0	0	0	0	0	0	0	0	0	0	0	0	0	0	0	0	0	0	0	0	0	0	0	0	0	0	0	0	0	0	0	0	0	0	0	0	0	0	0	0	0	0	0	0
-49.3	0			-72.2	0	0	0	0	0	0	0	0	0	0	0	0	0	0	0	0	0	0	0	0	0	0	0	0	0	0	0	0	0	0	0	0	0	0	0	0	0	0	0	0	0	0	0	0	0
-50.1	0			-73.2	0	0	0	0	0	0	0	0	0	0	0	0	0	0	0	0	0	0	0	0	0	0	0	0	0	0	0	0	0	0	0	0	0	0	0	0	0	0	0	0	0	0	0	0	0
-50.2	0.118314			-74.2	0	0	0	0	0	0	0	0	0	0	0	0	0	0	0	0	0	0	0	0	0	0	0	0	0	0	0	0	0	0	0	0	0	0	0	0	0	0	0	0	0.00835491	0	0	0	0
-50.3	0.144746			-75.2	0	0	0	0	0	0	0	0	0	0	0	0	0	0	0	0	0	0	0	0	0	0	0	0	0	0	0	0	0	0	0	0	0	0	0	0	0	0	0	0	0	0	0	0	0
-51.1	0			-1.3	0	0	0	0	0	0	0	0	0	0	0	0	0	0	0	0	0	0	0	0	0	0	0	0	0	0	0	0	0	0	0	0	0	0	0	0	0	0	0	0	0	0	0	0	0
-51.2	-0.333138			-2.3	0	0	0	0	0	0	0	0	0	0	0	0	0	0	0	0	0	0	0	0	0	0	0	0	0	0	0	0	0	0	0	0	0	0	0	0	0	0	0	0	0	0	0	0	0
-51.3	0.230165			-3.3	0	0	0	0	0	0	0	0	0	0	0	0	0	0	0	0	0	0	0	0	0	0	0	0	0	0	0	0	0	0	0	0	0	0	0	0	0	0	0	0	0	0	0	0	0
-52.1	0			-4.3	0	0	0	0	0	0	0	0	0	0	0	0	0	0	0	0	0	0	0	0	0	0	0	0	0	0	0	0	0	0	0	0	0	0	0	0	0	0	0	0	0	0	0	0	0
-52.2	-0.623309			-5.3	0	0	0	0	0	0	0	0	0	0	0	0	0	0	0	0	0	0	0	0	0	0	0	0	0	0	0	0	0	0	0	0	0	0	0	0	0	0	0	0	0	0	0	0	0
-52.3	-0.0535797			-6.3	0	0	0	0	0	0	0	0	0	0	0	0	0	0	0	0	0	0	0	0	0	0	0	0	0	0	0	0	0	0	0	0	0	0	0	0	0	0	0	0	0	0	0	0	0
-53.1	-0.889989			-7.3	0	0	0	0	0	0	0	0	0	0	0	0	-0.0318884	0	0	0	0	0	0.23504	0	0	0	0	0	0	0	0	0	0	0	0	0	0	0	0	0	0	0	0	0.0525176	0	0	0	0.221494	0
-53.2	-1.35257			-8.3	0	0	0	0	0	0	0	0	0	0.256404	0.338542	0	0	0	0	0	0	0	0.263227	0	0.123581	0	0	-0.238708	0	0	0	0	0	0	0	0	0	0	0	0	0	0	0	0.184224	0.0961593	0	0	0	0
-53.3	-0.572334			-9.3	0	0	0	0	0	0	0	0	0	0.121213	0	0	0	0	0	0	0	0	0	0	0	0	0	0	0	0	0	0	0	0	0	0	0	0	0	0	0	0	0	0	0	0	0	0	0
-54.1	-1.55518			-10.3	0	0	0	0	0	0	0	0.334636	0	0	0.222928	0	0	0	0	0	0	0	0.387979	0	0.297174	0	0	-0.35677	0	0	0	0	0	0	0	0	0	0	0	0	0	0	0	0	0	0	0	0	0
-54.2	-1.05843			-11.3	0	0	0	0	0	0	0	0	0	0.256394	0	0	0	0	0	0	0	0.196321	0.13927	0	0	0	0	0	0	0	0	0	0	0	0	0	0	0	0	0	0	0	0	0	0	0	0	0	0
-54.3	0.329192			-12.3	0	0	0	0	0	0	0	0	0	-0.0867193	0	0	0	0	0	0	0	0	0	0	0	0	0	0.105956	0	0	0	0	0	0	0	0	0	0	0	0	0	0	0	0	0	0	0	0	0
-55.1	0			-13.3	0	0	0	0	0	0	0	0	0	0	0	0	0	0	0	0	0	0	0	0	0	0	0	0	0	0	0	0	0	0	0	0	0	0	0	0	0	0	0	0	0	0	0	0	0
-55.2	-0.205884			-14.3	0	0	0	0	0	0	0	0	0	0	0	0	0	0	0	0	0	0	0	0	0	0	0	0	0	0	0	0	0	0	0	0	0	0	0	0	0	0	0	0	0	0	0	0	0
-55.3	-0.105184			-15.3	0	0	0	0	0	0	-0.00121236	0	0	0	0	0	0	0	0	0	0	0	0	0	0	0	0	0	0	0	0	0	0	0	0	0	0	0	0	0	0	0	0	0	0	0	0	0	0
-56.1	-0.149364			-16.3	0	0	0	0	0	0	0	0	0	0	0	0	0	0	0	0	0	0	0	0	0	0	0	0	0	0	0	0	0	0	0	0	0	0	0	0	0	0	0	0	0	0	0	0	0
-56.2	-0.000281455			-17.3	0	0	0	0	0	0	0	0	0	0	0	0	0	0	0	-0.0582263	0	0	0	0	0	0	0	0	0	0	0	0	0	0	0	0	0	0	0	0	0	0	0	0	0	0	0	0	0
-56.3	-1.0605			-18.3	0	0	0	0	0	0	0	0	0	0.0570218	0	0	0	0	0	0	0	0	0.105958	0	0.239631	0	0	-0.0866347	0	0	0	0	0	0	0	0	0	0	0	0	0	0	0	0	0	0	0	0	0
-57.1	-1.44185			-19.3	0	0	0	0	0	0	0	0.37774	0.123961	0.563123	0.46983	0.0388368	0	0	0	0	0	0.571996	0	0.538126	0.988338	0	-0.0248837	-0.0376501	0	-0.0770402	0	0	0	0	0	0	0	0	0	0	0	0	0	0.0273163	0.0767823	0	0	0.212253	0
-57.2	-0.72332			-20.3	0	0	0	0	0	0	0	0	0	0.0853423	0	0	0	0	0	0	0	0	0.129122	0	0	0	0	0	0	0	0	0	0	0	0	0	0	0	0	0	0	0	0	0	0	0	0	0	0
-57.3	-0.945415			-21.3	0	0	0	0	0	0	0	0.0149712	0	0	0.0347467	0	0	0	0	0	0	0	0.185601	0.425731	0	0	0	0	0	0	0	0	0.272764	0	0	0	0	0	0	0	0	0	0	0	0.08215	0	0	0.188856	0
-58.1	2.19151			-22.3	0	0	0	0	0	0	0	0	0	-0.525039	0	0	0	0	0	0	0	0	-1.08521	0	-0.329004	0	0	0	0	0	0	0	0	0	0	0	0	0	0	0	0	0	0	0	0	0	0	0	0
-58.2	0.349258			-23.3	0	0	0	0	0	0	0	0	0	0	0	0	0.0830158	0	0	0	0.0429217	0	0	0	0	0	0	0	0	0	0.0208925	0	0	0	0	0	0	0	0	0	0	0	0	0	0	0	0	0	0
-58.3	-0.651049			-24.3	0	0	0	0	0	0	0	0	0	0	0	0	0	0	0	0	0	0	0	0	0	0	0	0	0	0	0	0	0	0	0	0	0	0	0	0	0	0	0	0	0	0	0	0	0
-59.1	0			-25.3	0	0	0	0	0	0	0	0	0	0	0	0	0	0	0	0	0	0	0	0	0	0	0	-0.0709948	0	0	0	0	0	0	0	0	0	0	0	0	0	0	0	0	0	0	0	0	0
-59.2	-0.650171			-26.3	0	0	0	0	0	0	0	0	0	0	0	0	0	0	0	0	0	0	0	0	0	0	0	0	0	0	0	0	0	0	0	0	0	0	0	0	0	0	0	0	0	0	0	0	0
-59.3	0			-27.3	0	0	0	0	0	0	0	0	0	0	0	0	0	0	0	0	0	0	0	0	0	0	0	0	0	0	0	0	0	0	0	0	0	0	0	0	0	0	0	0	0	0	0	0	0
-60.1	0			-28.3	0	0	0	0	0	0	0	0	0	0	0	0	0	0	0	0	0	0	0	0	0	0	0	0	0	0	0	0	-0.0103646	0	0	0	0	0	0	0	0	0	0	0	0	0	0	0	0
-60.2	0			-29.3	0	0	0	0	0	0	0	0	0	0	0	0	0	0	0	0	0	0	0	0	0	0	0	0	0	0	0	0	0	0	0	0	0	0	0	0	0	0	0	0	0	0	0	0	0
-60.3	0			-30.3	0	0	0	0	0	0	0	0	0	0	0	0	0	0	0	0	0	0	0	0	0	0	0	0	0	0	0	0	0	0	0	0	0	0	0	0	0	0	0	0	0	0	0	0	0
-61.1	-0.0512496			-31.3	0	0	0	0	0	0	0	0	0	0	0	0	0	0	0	0	0	0	0	0	0	0	0	0	0	0	0	0	0	0	0	0	0	0	0	0	0	0	0	0	0	0	0	0	0
-61.2	0.229797			-32.3	0	0	0	0	0	0	0	0	0	0	0	0	0	0	0	0	0	0	0	0	0	0	0	0	0	0	0	0	0.129996	0	0	0	0	0	0	0	0	0	0	0	0	0	0	0	0
-61.3	0.203224			-33.3	0	0	0	0	0	0	0	0	0	0	0	0	0	0	0	0	0	0	0	0	0	0	0	0	0	0	0	0	0	0	0	0	0	0	0	0	0	0	0	0	0	0	0	0	0
-62.1	0.0917452			-34.3	0	0	0	0	0	0	0	0	0	0	0	0	0	0	0	0	0	0	0	0	0	0	0	0	0	0	0	0	0	0	0	0	0	0	0	0	0	0	0	0	0	0	0	0	0
-62.2	0			-35.3	0	0	0	0	0	0	0	0	0	0	0	0	0	0	0	0	0	0	0	0	0	0	0	0	0	0	0	0	0	0	0	0	0	0	0	0	0	0	0	0	0	0	0	0	0
-62.3	0			-36.3	0	0	0	0	0	0	0	0	0	0	0	0	0	0	0	0	0	0	0	0	0	0	0	0	0	0	0	0	0	0	0	0	0	0	0	0	0	0	0	0	0	0	0	0	0
-63.1	0			-37.3	0	0	0	0	0	0	0	0	0	0	0	0	0	0	0	0	0	0	0	0	0	0	0	0	0	0	0	0	0	0	0	0	0	0	0	0	0	0	0	0	0	0	0	0	0
-63.2	-0.0261948			-38.3	0	0	0	0	0	0	0	0	0	0	0	0	0	0	0	0	0	0	0	0	0	0	0	0	0	0	0	0	0	0	0	0	0	0	0	0	0	0	0	0	0	0	0	0	0
-63.3	-1.35502			-39.3	0	0	0	0	0	0	0	0	0	0	0	0	0	0	0	0	0	0	0	0	0	0	0	0	0	0	0	0	0	0	0	0	0	0	0	0	0	0	0	0.700022	0.474925	0	0	0.238124	0
-64.1	-2.16925			-40.3	0	0	0	0	0	0	0	0	0	0.142036	0.245333	0	0	0	0	0	0	0	0	0	0.381995	0	0	0	0	0	0	0	0	0	0	0	0	0	0	0	0	0	0	0	0.603158	0	0.28072	0.668787	0
-64.2	-0.928467			-41.3	0	0	0	0	0	0	0	0	0	0	0	0	0	0	0	0	0	0	0	0	0	0	0	0	0	0	0	0	0	0	0	0	0	0	0	0	0	0	0	0	0	0	0	0.327772	0.00190434
-64.3	-1.86523			-42.3	0	0	0	0	0	0	0	0	0	0	0.0933699	0	0	0	0	0	0	0	0	0	0	0	0	0	0	0	0	0	0	0	0	0	0	0	0	0	0	0	0	0.401218	0.223279	0	0	0.657566	0
-65.1	-0.775649			-43.3	0	0	0	0	0	0	0	0	0	0	0	0	0	0	0	0	0	0	0	0	0	0	0	0	0	0	0	0	0	0	0	0	0	0	0	0	0	0	0	1.6743	0	0	0	0	0
-65.2	-1.04546			-44.3	0	0	0	0	0	0	0	0	0	0.145603	0	0	0	0	0	0	0	0	0	0.0610948	0	0.043095	0	0	0	0	0	0	0.138322	0	0	0	0	0	0	0	0	0	0	0.0969142	0.263391	0	0.336718	0	0
-65.3	-0.605058			-45.3	0	0	0	0	0	0	0	0	0	0	0	0	0	0	0	0	0	0	0	0	0	0	0	0	0	0	0	0	0	0	0	0	0	0	0	0	0	0	0	0	0	0	0	0	0
-66.1	0.361873			-46.3	0	0	0	0	0	0	0	0	0	0	0	0	0	0	0	0	0	0	0	0	0	0	0	0	0	0	0	0	0	0	0	0	0	0	0	0	0	0	0	0	0	0	0	0	0
-66.2	0			-47.3	0	0	0	0	0	0	0	0	0	0	0	0	0	0	0	0	0	0	0.0246625	0	0	0	0	0	0	0	0	0	0	0	0	0	0	0	0	0	0	0	0	0	0	0	0	0	0
-66.3	0.0364467			-48.3	0	0	0	0	0	0	0	0	0	0	0	0	0	0	0	0	0	0	0	0	0	0	0	0	0	0	0	0	0	0	0	0	0	0	0	0	0	0	0	0	0	0	0	0	0
-67.1	-0.00620398			-49.3	0	0	0	0	0	0	0	0	0	0	0	0	0	0	0	0	0	0	0	0	0	0	0	0	0	0	0	0	0	0	0	0	0	0	0	0	0	0	0	0	0	0	0	0	0
-67.2	0			-50.3	0	0	0	0	0	0	0	0	0	0	0	0	0	0	0	0	0	0	0	0	0	0	0	0	0	0	0	0	0	0	0	0	0	0	0	0	0	0	0	0	0	0	0	0	0
-67.3	-0.0565025			-51.3	0	0	0	0	0	0	0	0	0	0	0	0	0	0	0	0	0	0	0	0	0	0	0	0	0	0	0	0	0	0	0	0	0	0	0	0	0	0	0	0	0	0	0	0	0
-68.1	0			-52.3	0	0	0	0	0	0	0	0	0	0	0	0	0	0	0	0	0	0	0	0	0	0	0	0	0	0	0	0	0	0	0	0	0	0	0	0	0	0	0	0	0	0	0	0	0
-68.2	-0.0940768			-53.3	0	0	0	0	0	0	0	0	0	0	0	0	0	0	0	0	0	0	0	0	0	0	0	0	0	0	0	0	0	0	0	0	0	0	0	0	0	0	0	0	0	0	0	0	0
-68.3	0			-54.3	0	0	0	0	0	0	0	0	0	0	0	0	0	0	0	0	0	0	0	0	0	0	0	0	0	0	0	0	-0.0303163	0	0	0	0	0	0	0	0	0	0	0	0	0	0	0	0
-69.1	0			-55.3	0	0	0	0	0	0	0	0	0	0	0	0	0	0	0	0	0	0	0	0	0	0	0	0	0	0	0	0	0	0	0	0	0	0	0	0	0	0	0	0	0	0	0	0	0
-69.2	0.0374721			-56.3	0	0	0	0	0	0	0	0	0	0	0	0	0	0	0	0	0	0	0	0	0	0	0	0	0	0	0	0	0	0	0	0	0	0	0	0	0	0	0	0	0	0	0	0	0
-69.3	0.0731317			-57.3	0	0	0	0	0	0	0	0	0	0	0	0	0	0	0	0	0	0	0	0	0	0	0	0	0	0	0	0	0	0	0	0	0	0	0	0	0	0	0	0	0	0	0	0	0
-70.1	0			-58.3	0	0	0	0	0	0	0	0	0	0	0	0	0	0	0	0	0	0	0	0	0	0	0	0	0	0	0	0	0	0	0	0	0	0	0	0	0	0	0	0	0	0	0	0	0
-70.2	0			-59.3	0	0	0	0	0	0	0	0	0	0	0	0	0	0	0	0	0	0	0	0	0	0	0	0	0	0	0	0	0	0	0	0	0	0	0	0	0	0	0	0	0	0	0	0	0
-70.3	-0.203382			-60.3	0	0	0	0	0	0	0	0	0	0	0	0	0	0	0	0	0	0	0	0	0	0	0	0	0	0	0	0	0	0	0	0	0	0	0	0	0	0	0	0	0	0	0	0	0
-71.1	0.0568008			-61.3	0	0	0	0	0	0	0	0	0	0	0	0	0	0	0	0	0	0	0	0	0	0	0	0	0	0	0	0	0	0	0	0	0	0	0	0	0	0	0	0	0	0	0	0	0
-71.2	0.941604			-62.3	0	0	0	0	0	0	0	0	0	0	0	0	0	0	0	0	0	0	0	0	0	0	0	0	0	0	0	0	0	0	0	0	0	0	0	0	0	0	0	0	0	0	0	0	0
-71.3	-0.32026			-63.3	0	0	0	0	0	0	0	0	0	0	0	0	0	0	0	0	0	0	0	0	0	0	0	0	0	0	0	0	0	0	0	0	0	0	0	0	0	0	0	0	0	0	0	0	-0.0930879
-72.1	-0.863322			-64.3	0	0	0	0	0	0	0	0	0	0	0	0	0	0	0	0	0	0	0	0	0	0	0	0	0	0	0	0	0	0	0	0	0	0	0	0	0	0	0	0	0	0	0	0	0
-72.2	-2.68221			-65.3	0	0	0	0.147691	0	0	0	0	0.101282	0.0706357	0.0755293	0	0	0	0	0	0	0	0.18617	0.31893	0.07783	0	0	0	0.501867	0	0	0	0	0	0	0	0	0	0	0	0	0	0	0.665928	0.755773	0.123447	0.0903544	0.743295	0
-72.3	-0.122778			-66.3	0	0	0	0	0	0	0	0	0	0	0	0	0	0	0	0	0	0	0	0	0	0	0	0	0	0	0	0	0	0	0	0	0	0	0	0	0	0	0	0	0	0	0	0	0
-73.1	0.193335			-67.3	0	0	0	0	0	0	0	0	0	0	0	0	0	0	0	0	0	0	0	0	0	0	0	0	0	0	0	0	0	0	0	0	0	0	0	0	0	0	0	0	0	0	0	0	0
-73.2	1.56428			-68.3	0	0	0	0	0	0	0	0	0	0	0	0	0	0	0	0	0	0	0.0159426	0	0	0	0	0	0	0	0	0	0	0	0	0	0	0	0.0184993	0	0	0	0	0	0	0	0	0	0
-73.3	-1.26625			-69.3	0	0	0	0	0	0	0	0	0	0	0	0	0	0	0	0	0	0	0	0	0	0	0	0	0	0	0	0	0	0	0	0	0	0	0	0	0	0	0	0	0.0489244	0	0	0.292582	0
-74.1	-0.249526			-70.3	0	0	0	0	0	0	0	0	0	0	0	0	0	0	0	0	0	0	0	0	0	0	0	0	0	0	0	0	0	0	0	0	0	0	0	0	0	0	0	0	0	0	0	0	0
-74.2	0			-71.3	0	0	0	0	0	0	0	0	0	0	0	0	0	0	0	0	0	0	0	0	0	0	0	0	0	0	0	0	0	0	0	0	0	0	0	0	0	0	0	0	0	0	0	0	0
-74.3	0			-72.3	0	0	0	0	0	0	0	0	0	0	0	0	0	0	0	0	0	0	0	0	0	0	0	0	0	0	0	0	0	0	0	0	0	0	0	0	0	0	0	0	0	0	0	0	0
-75.1	0			-73.3	0	0	0	0	0	0	0	0	0	0	0	0	0	0	0	0	0	0	0	0	0	0	0	0	0	0	0	0	0	0	0	0	0	0	0	0	0	0	0	0	0	0	0	0	0
-75.2	0			-74.3	0	0	0	0	0	0	0	0	0	0	0	0	0	0	0	0	0	0	0	0	0	0	0	0	0	0	0	0	0	0	0	0	0	0	0	0	0	0	0	0	0	0	0	0	0
-75.3	0			-75.3	0	0	0	0	0	0	0	0	0	0	0	0	0	0	0	0	0	0	0	0	0	0	0	0	0	0	0	0	0	0	0	0	0	0	0	0	0	0	0	0	0	0	0	0	0
[truncated: 180 more columns]

## Sheet: Maximum r^2_cv Quadratic Model 
	Lambda = 0.0032 (max r2cv)			These data correspond to Figure 8a
	Linear Coefficients			Quadratic Coefficients
Site number	Coefficients	Comment
	6.6565	constant, \beta_0		Sites	-1.1	-2.1	-3.1	-4.1	-5.1	-6.1	-7.1	-8.1	-9.1	-10.1	-11.1	-12.1	-13.1	-14.1	-15.1	-16.1	-17.1	-18.1	-19.1	-20.1	-21.1	-22.1	-23.1	-24.1	-25.1	-26.1	-27.1	-28.1	-29.1	-30.1	-31.1	-32.1	-33.1	-34.1	-35.1	-36.1	-37.1	-38.1	-39.1	-40.1	-41.1	-42.1	-43.1	-44.1	-45.1
-1.1	0	linear coefficients, \beta_i		-1.1	0	0	0	0	0	0	0	0	0	0	0	0	0	0	0	0	0	0	0	0	0	0	0	0	0	0	0	0	0	0	0	0	0	0	0	0	0	0	0	0	0	0	0	0	0
-1.2	-0.0945042			-2.1	0.0806587	0	0	0	0	0	0	0	0	0	0	0	0	0	0	0	0	0	0	0	0	0	0	0	0	0	0	0	0	0	0	0	0	0	0	0	0	0	0	0	0	0	0	0	0
-1.3	-0.811306			-3.1	-0.313634	-0.0773693	0	0	0	0	0	0	0	0	0	0	0	0	0	0	0	0	0	0	0	0	0	0	0	0	0	0	0	0	0	0	0	0	0	0	0	0	0	0	0	0	0	0	0
-2.1	-1.12555			-4.1	0	0	0	0	0	0	0	0	0	0	0	0	0	0	0	0	0	0	0	0	0	0	0	0	0	0	0	0	0	0	0	0	0	0	0	0	0	0	0	0	0	0	0	0	0
-2.2	0.235628			-5.1	0	-0.0556194	-0.0101667	-0.14061	0	0	0	0	0	0	0	0	0	0	0	0	0	0	0	0	0	0	0	0	0	0	0	0	0	0	0	0	0	0	0	0	0	0	0	0	0	0	0	0	0
-2.3	0.0775459			-6.1	0.258137	0	-0.116216	0	0.477558	0	0	0	0	0	0	0	0	0	0	0	0	0	0	0	0	0	0	0	0	0	0	0	0	0	0	0	0	0	0	0	0	0	0	0	0	0	0	0	0
-3.1	-0.940372			-7.1	0	0	0.0289851	0.286084	-0.138809	-0.0691508	0	0	0	0	0	0	0	0	0	0	0	0	0	0	0	0	0	0	0	0	0	0	0	0	0	0	0	0	0	0	0	0	0	0	0	0	0	0	0
-3.2	-2.23209			-8.1	0	0	0	0.347483	-0.000784133	-0.109342	0.412945	0	0	0	0	0	0	0	0	0	0	0	0	0	0	0	0	0	0	0	0	0	0	0	0	0	0	0	0	0	0	0	0	0	0	0	0	0	0
-3.3	-1.65949			-9.1	0.0103664	0	0	0	-0.00321084	0.0414672	0.017278	0.580888	0	0	0	0	0	0	0	0	0	0	0	0	0	0	0	0	0	0	0	0	0	0	0	0	0	0	0	0	0	0	0	0	0	0	0	0	0
-4.1	-2.79064			-10.1	0	0.0372907	0.0477363	0.486548	-0.116226	-0.144573	0.49469	1.17004	0.720187	0	0	0	0	0	0	0	0	0	0	0	0	0	0	0	0	0	0	0	0	0	0	0	0	0	0	0	0	0	0	0	0	0	0	0	0
-4.2	-2.22119			-11.1	0	0.172806	0.260385	0.18426	-0.0045321	0.0529959	0.15102	0.840652	0.749716	1.04009	0	0	0	0	0	0	0	0	0	0	0	0	0	0	0	0	0	0	0	0	0	0	0	0	0	0	0	0	0	0	0	0	0	0	0
-4.3	-0.313109			-12.1	0	-0.0650065	0	0	0.0479006	0	0	0.145738	0.0859844	0.170234	0	0	0	0	0	0	0	0	0	0	0	0	0	0	0	0	0	0	0	0	0	0	0	0	0	0	0	0	0	0	0	0	0	0	0
-5.1	0.851348			-13.1	-0.2786	0	-0.188249	-0.156207	0.0509369	0	-0.00870889	-0.453246	-0.360219	-0.32766	-0.354638	0	0	0	0	0	0	0	0	0	0	0	0	0	0	0	0	0	0	0	0	0	0	0	0	0	0	0	0	0	0	0	0	0	0
-5.2	-0.22341			-14.1	0	0	0.0127696	0	0	0	0	0	-0.118695	-0.0638949	0.209912	0	-0.0398407	0	0	0	0	0	0	0	0	0	0	0	0	0	0	0	0	0	0	0	0	0	0	0	0	0	0	0	0	0	0	0	0
-5.3	-0.424124			-15.1	0.0362993	0	0	0.0374861	0	0	0.143968	0.0861988	0.0462142	0.356325	0.104957	0.0202783	-0.130907	-0.0106507	0	0	0	0	0	0	0	0	0	0	0	0	0	0	0	0	0	0	0	0	0	0	0	0	0	0	0	0	0	0	0
-6.1	-0.587406			-16.1	-0.0430668	-0.125425	0.0610923	0	-0.0624554	0	0.0282474	0.139336	0	0.349319	0.145009	0	0	0	0.0120859	0	0	0	0	0	0	0	0	0	0	0	0	0	0	0	0	0	0	0	0	0	0	0	0	0	0	0	0	0	0
-6.2	0.210319			-17.1	0.00919293	0	0	-0.00635626	0	0.0785049	0.0823785	-0.082981	-0.0696725	-0.119814	-0.058451	-0.00606591	0	0	0	0.184556	0	0	0	0	0	0	0	0	0	0	0	0	0	0	0	0	0	0	0	0	0	0	0	0	0	0	0	0	0
-6.3	-1.88305			-18.1	0.488828	0	0.149365	0.119914	-0.0458219	-0.012884	0.0904959	0.659128	0.226961	0.453373	0.351244	0	0	0	0	0.091056	-0.130492	0	0	0	0	0	0	0	0	0	0	0	0	0	0	0	0	0	0	0	0	0	0	0	0	0	0	0	0
-7.1	-3.04416			-19.1	0.254511	-0.137339	0.398094	0.364884	-0.0901107	0	0.283196	0.969973	0.627705	1.3661	1.05853	0.17674	-0.343083	0.0178495	0.130771	0.349557	-0.0989996	1.04552	0	0	0	0	0	0	0	0	0	0	0	0	0	0	0	0	0	0	0	0	0	0	0	0	0	0	0
-7.2	-1.36712			-20.1	-0.08642	-0.00988549	0	0	0	0	0	0.291938	0.106167	0.568092	0.263654	0.016214	-0.032066	0	0	0	0.0415578	0.383615	0.762511	0	0	0	0	0	0	0	0	0	0	0	0	0	0	0	0	0	0	0	0	0	0	0	0	0	0
-7.3	-2.63963			-21.1	0.277881	0	0.216137	0.264642	-0.0835472	0	0.170835	0.725592	0.476009	0.897986	0.788676	0.0697074	0	0.0969281	0.079004	0.0897927	0	0.870397	1.19398	1.09989	0	0	0	0	0	0	0	0	0	0	0	0	0	0	0	0	0	0	0	0	0	0	0	0	0
-8.1	-0.0761829			-22.1	-0.0621157	0.078615	0.124272	0.0178679	0.0620724	0	-0.0112589	0	0.0313993	0	0	0	0	0	0	0	0	-0.115353	0	0	0.169661	0	0	0	0	0	0	0	0	0	0	0	0	0	0	0	0	0	0	0	0	0	0	0	0
-8.2	0.303107			-23.1	0	0	0	-0.0174014	0	0.016782	0	-0.0365238	0	-0.184926	-0.129472	0	0	0	0	-0.0205894	0.00732313	-0.219558	-0.0489088	-0.213311	0	-0.134516	0	0	0	0	0	0	0	0	0	0	0	0	0	0	0	0	0	0	0	0	0	0	0
-8.3	1.33813			-24.1	0	0	-0.0534386	-0.170605	0	0.10582	0	-0.261207	-0.115048	-0.399536	-0.290885	-0.136546	0.0955316	0	-0.0529593	0	0.117536	-0.0432025	-0.595175	-0.181673	-0.44499	-0.00159006	0	0	0	0	0	0	0	0	0	0	0	0	0	0	0	0	0	0	0	0	0	0	0
-9.1	-0.705464			-25.1	0.0373819	0	0	0.0533032	-0.0710269	0	0	0.0897842	0.0797269	0.403294	0.0775037	0.0813776	-0.186873	0.0344973	0.0861036	0	0	0.151655	0.493765	0.0928871	0.0611395	0	0	-0.291589	0	0	0	0	0	0	0	0	0	0	0	0	0	0	0	0	0	0	0	0	0
-9.2	-0.408769			-26.1	0	0.000694839	0.113949	-0.0846658	0	0	0	0.0138544	0	0	0	0	0.0317074	-0.0260871	-0.0445644	0	0	0	0.0589448	-0.0862044	0	-0.0552962	0.0645786	-0.0394961	0	0	0	0	0	0	0	0	0	0	0	0	0	0	0	0	0	0	0	0	0
-9.3	0.878795			-27.1	0	0	0	-0.00749659	0.0164157	0	-0.165504	0	0	-0.175317	0	0.0888089	0.0381898	0	0.0846872	-0.0418287	0	-0.0214965	-0.0771442	0.133624	-0.0546448	0	0	0.0161751	0	-0.506261	0	0	0	0	0	0	0	0	0	0	0	0	0	0	0	0	0	0	0
-10.1	0			-28.1	0	0	0	0.0216809	0	0	0	-0.0671032	0	0	0	0	0	0	0	0	0	-0.036814	0	0	0	0	0	0	-0.120512	0.207535	-0.065302	0	0	0	0	0	0	0	0	0	0	0	0	0	0	0	0	0	0
-10.2	0.648989			-29.1	0.0300504	0.148764	0	0.30272	0	0	0	0.185414	0.31935	0.10726	0.142747	0.119264	0	-0.291696	0	0	-0.140873	0.30133	0.700088	0.325932	0.264088	-0.0511925	0	-0.354355	1.16712	-0.0337763	1.40217	-1.09025	0	0	0	0	0	0	0	0	0	0	0	0	0	0	0	0	0
-10.3	-0.229384			-30.1	0	-0.0798628	0	0	0	0	0	0.237279	0.362674	0.38239	0.0491927	0	0	0	0	0	0	0	-0.0480943	0	0.202354	0	0	0	-0.340048	-0.223851	0	0	-0.376244	0	0	0	0	0	0	0	0	0	0	0	0	0	0	0	0
-11.1	-0.0523902			-31.1	-0.0446853	0	0	-0.0388499	-0.0117283	0	0	0	0	0.257116	0.111405	-0.42099	0	-0.130775	0.082967	-0.191244	0	0.170103	0.0639355	0	0	0.233605	0	-0.0429738	0	0	-0.0816068	0	0	0	0	0	0	0	0	0	0	0	0	0	0	0	0	0	0
-11.2	-0.072851			-32.1	0	-0.132411	0	-0.00840551	0	-0.201806	0	0	0	0.29017	0	0.15081	0	0	0	0	0	0	0	0	0.260986	0.0659555	0	0	0.0212841	0	-0.107509	-0.146937	0	0.217847	-0.0293001	0	0	0	0	0	0	0	0	0	0	0	0	0	0
-11.3	0.229671			-33.1	0	0	-0.139175	0	0	0	0	0	0	0	0.454714	0	0	0	0	-0.0255201	-0.098329	0.258049	0.133902	0.0315106	0.0995345	0	0	-0.0696106	0	0	0	-0.00101381	0.253477	-0.134897	-0.139048	-0.385012	0	0	0	0	0	0	0	0	0	0	0	0	0
-12.1	0.00859422			-34.1	0	0	0	-0.0203558	0	0	0.322627	-0.0565243	-0.0378585	0.104313	0	0	0.0676402	0	0	0	0	0	0	0	0	0	0	0	0.0373533	0	0.0260276	0	0.155935	0.0648893	0	0.353156	0	0	0	0	0	0	0	0	0	0	0	0	0
-12.2	0.0950788			-35.1	0	-0.0498521	-0.0261459	0.0703333	-0.0183101	0	0.172453	0	0	0	0.299034	0	0	0	0	0	0	0	0	-0.105948	0	0	0	0	0	0	0	0	0	-0.243697	0	-0.0137028	0	0	0	0	0	0	0	0	0	0	0	0	0
-12.3	-0.597226			-36.1	0	0	-0.0829751	0	0	0	0.30939	0.100532	0	0	0.250341	-0.179238	0	0	0	0	0.0107204	0.104391	0	0.131431	0	0	0	-0.013918	0	0.192182	0	0	-0.398746	0	0	0.0570032	0	0	0	0	0	0	0	0	0	0	0	0	0
-13.1	0			-37.1	0	-0.0120851	0	0	0	0.0287985	0	0	0.0855285	-0.0366301	0.0113857	-0.0304372	0	0.300652	0	0	0	0	0	0.148203	0	0.028873	0	0	0	0	0	0	0	0	0	-0.151685	0	0	0.0696454	0	0	0	0	0	0	0	0	0	0
-13.2	0.0912435			-38.1	0	0	-0.00382118	0	0	0	0.218802	0	0	0	0.104363	-0.110279	-0.0291464	-0.00934195	-0.208131	0.164421	0	0	0.235063	0	-0.117035	-0.0570003	0.0880775	0	0	0	-0.125991	0	0.345773	0	-0.195744	0	0	0	-0.0178068	0	-0.114256	0	0	0	0	0	0	0	0
-13.3	0.167766			-39.1	0	0	0	0	0.0328604	0.173963	0	0	0	0.480157	0	0.436779	-0.173918	-0.303308	0	0.0821969	0	0.188108	0	0	0.0733681	0.223932	0	0.0579058	-0.193033	0	0	-0.0366378	-0.388778	-0.513695	-0.223605	-0.109937	0	-0.191238	0	0	0	-0.103011	0	0	0	0	0	0	0
-14.1	-3.46943			-40.1	0.0119084	0.244742	0.57812	0.142255	0	0	0.82769	0.56298	0.638111	0.554615	0.741686	0.219336	-0.228559	0	0	0	0	1.10666	0.416848	0.273593	0.653568	0	-0.0767818	-0.415875	0	0.51721	0.0629505	-0.0100052	0	0.344565	0	0	0	0	0	0.478567	0	-0.152543	0.0719595	0	0	0	0	0	0
-14.2	-3.59577			-41.1	0	0.225722	0.272878	0.238219	0.691946	0	0.655231	1.28928	0.866198	0.9282	0.565472	0.405886	0	0	0	0.842033	0	0.656122	1.01886	0.833244	0.568686	0	0	-0.169519	0	0	-0.158813	0	0	0.127628	0	0	0	0	0.466967	0.0744135	0	-0.250926	0	1.59436	0	0	0	0	0
-14.3	-2.23396			-42.1	0.0936085	0	0	0	0	-0.0105407	0.145058	0.618589	0.299327	0.123283	0.322689	0	-0.00909957	0	0	0	0	0	0.373885	0.285667	0.332569	0	0	0	0	0.00290798	0.0644361	0.161282	0	0	-0.243245	0.234766	0.0657647	0	0	0.149568	0	0	0	0.988105	1.23453	0	0	0	0
-15.1	-2.26958			-43.1	-3.94077764060365e-05	0	0.168861	0.139203	0	0.13266	0	0.0363526	0.22073	0.192033	0.388228	0	0	0	0	0	0	0.646916	0.345576	0.15209	0.360613	0.152177	-0.102631	0	0.442283	0	0.176502	-0.110058	0.452169	0	0	-0.0206343	0	0	0	0.220674	0	0	-0.0883882	2.05391	1.07727	1.03012	0	0	0
-15.2	-3.56927			-44.1	0	0	0.343772	0.336641	0	0.381953	0.130217	0.704825	0.317023	0.682742	0.353373	0	-0.402043	0	0	0	0	0.0974483	0.702723	0.68681	0.55042	0.282126	0	-0.28243	0.208432	0.21954	0	0	0.436792	0.205876	0.0827725	0	0	0	0	0.320456	0	-0.146071	-0.234039	1.68916	1.98241	1.12501	1.7073	0	0
-15.3	-0.366352			-45.1	0.0577602	-0.0199253	0.0350481	0	0	-0.173232	0	0	0	0	0	-0.140787	0	0	0	-0.0159736	0	0	0.267218	-0.0375565	0	0	0	0	0	0.129976	0	0	-0.558695	0	0	0	0.000614654	0	0	0	0	0	-0.0779327	0	0	0.00413998	0	0.18547	0
-16.1	0.165398			-46.1	0	0	0	0	0	0	0	0	0	-0.06141	0	0.025671	0	-0.129285	0	0	0	0	0	0.0880035	0.0119726	0	0.000693662	-0.131428	0.0427202	0	0	0	0.216454	-0.169454	0	0.0326528	0	0	0	0	-0.0243425	-0.00204898	0	0	-0.281419	0	-0.00776394	0	-0.188069
-16.2	0			-47.1	0	0	0	0	-0.421584	0.391342	0	0	0	-0.176071	0	0	0	0.0793426	0	0	0	0	-0.00147534	0	0	-0.0391876	0.146852	0	0	0	0.0184813	-0.0260911	0.236269	-0.269562	-0.131463	0.373169	-0.117112	-0.356712	0	0	0	0.0423657	0	-0.437078	-0.166267	-0.125369	-0.138537	-0.0845295	0
-16.3	0			-48.1	0	0	0	0.0925283	0	0	0	0.0653564	0.319678	0.155556	0	0	-0.0386854	0.190243	0	0.281067	0	0	0	-0.346535	0	0	0.000311536	-0.0567899	0	-0.0437136	0	0	0.27484	0	-0.00443349	0	-0.0217924	0	0	0.199143	0	0	0.0708655	0	-0.00607442	0.128369	0	-0.0904267	-0.108503
-17.1	0			-49.1	0	0.10318	0	0	0	0	0	-0.0608384	0	0	0	0	0	0	0	0	0.102551	0	-0.0936732	-0.0399035	0.0724922	0	0	0	-0.876553	-0.0126793	0	0	0	0.00704308	0	0	0	0	-0.128684	-0.158903	0	-0.149029	0	-0.0409323	0	0.126259	-0.201705	-0.0911526	0
-17.2	-0.351607			-50.1	0	-0.0740602	0	0	0	0	0	0	0	-0.12872	0	-0.0736396	0	-0.0681146	0	-0.0486726	0	0	-0.0125786	0	0.224424	-0.0720304	0	0.11441	0	-0.0220587	-0.204002	-0.08017	-0.951863	0.0162142	0	-0.106023	-0.312197	-0.125575	-0.0491662	-0.159727	0.0583474	-0.10189	-0.245222	0.389015	0.391561	0	0	0.202455	0
-17.3	0			-51.1	0	-0.094751	0	-0.161391	0.163364	0	0	0	0	0	0	-0.0613282	-0.0116604	-0.116902	0	-0.537924	-0.144242	0	0	0	-0.00978509	0	-0.344923	0	0	-0.0996268	-0.281338	-0.00326544	-0.206308	0	0	0	0.0138345	0	0	0	0	0	-0.0892709	0	0	-0.0832226	0	0.0408519	0
-18.1	0.436858			-52.1	0.341957	0	0	0.0496078	0	0	0.0548441	0	0	0.0173805	0	0	0	-0.147508	0	0.217691	0	0	0.476129	0	0.558573	-0.0246151	0	-0.210837	1.09683	-0.340514	0.451925	-0.102798	0.19645	0	0.0261967	0	-0.0590299	0	0	0.229599	0	0.039864	0.113792	0	0	0	0.0934326	0	-0.332707
-18.2	0.0189477			-53.1	0	-0.00045831	0.418054	0	0	0	0	-0.0521888	0	0	0	0	-0.0448318	0	0	0	0	0	0.0661381	0	0	-0.287994	0.107648	-0.0390156	-0.202696	0	0	0	-0.467554	0.0200693	0	0	0	0	-0.132269	-0.0199462	0.310454	0	0	-0.0998068	0	0	-0.0969668	-0.155836	-0.0909808
-18.3	0			-54.1	-0.392883	-0.11188	0	-0.121206	0.151755	0	0	0	0	0	0	0	-0.0519081	0	0	-0.0155442	-0.0905594	0.286322	0.095885	0	0	-0.0381895	0	0	-0.446389	0.190663	-0.206769	0.15383	-0.470636	0	0.117195	0	0	0	0.00150088	0.137339	0	0.124646	-0.00866534	-0.181634	-0.33611	0	0	-0.133256	0.272068
-19.1	-0.0212328			-55.1	-0.122321	0.100001	-0.0310498	0.0133134	0	0	0	0	0	0	0.0232177	0	0	0	0	-0.215653	0	0	0	-0.0238654	0	-0.13213	0	-0.0767577	-0.219506	0	0	-0.260795	0	-0.203762	0	0	0	0	0	0	-0.0794975	0	0	0	0	0	0.00312243	0	0
-19.2	0			-56.1	0.239674	0.128888	0	0	0	-0.343139	0	0	0.217547	0	0	-0.0212372	0.20596	0	0	-0.186528	0	-0.148701	0	0	0.0257753	0	0.0277374	-0.00215599	0	0	0.107625	0	0.00409477	0	0.110736	0	0	0.226897	0	0	0	0	0	-0.0250467	0.092923	-0.297183	0.0576987	0	0
-19.3	0.0191647			-57.1	0.00260247	0.00320639	0	-0.131948	0	0	0.0890266	0.0163933	0.019467	0	0.0268042	0	0	0	0.102369	0	0	-0.117187	0.02265	0	-0.0470502	-0.0740578	0	0.00335098	0.472932	0	-0.0557386	-0.161257	0.132031	0	-0.00245482	0	0	0	0	0	0	0	0.0169378	0	0.0765579	0	0	-0.123946	0
-20.1	0.263567			-58.1	0	0	0	0.0389601	0	-0.0833935	-0.134622	0.0359592	0.0365469	0.281503	0	0.0292028	0	0	0.0455305	0	0	0	0	-0.195918	0.236115	0	0.0883784	0	0.0342446	0	0.463536	0	0	-0.155768	0	0	0.035278	0.0949594	0	-0.145361	0	0	-0.225709	-0.15079	-0.271223	0.0235751	0	0	-0.0482569
-20.2	0			-59.1	0	0.0684525	0	0	-0.0918136	0	-0.114842	-0.14107	0	0.21406	0	-0.118282	-0.060411	-0.00279566	-0.0494719	0.43782	0	0.0500827	0.0387817	0	0	0	0	0	0	-0.0916736	0	-0.0696393	0.11455	0	0	-0.0518727	0	0.0864273	-0.0749763	0	0.0630452	0	0.0588583	0	0	0	0.0205435	0	0
-20.3	0.720093			-60.1	-0.158494	0.0572291	0	0.222331	-0.119042	0	-0.103854	0	0.0489982	0	0.252564	-0.13213	0	0	-0.0347426	0.169737	-0.114747	0.0900081	0.0172881	0	0.211984	0	0	-0.0147931	0.235134	0	0	0	-0.203731	0	0	0	0.0346982	-0.11317	0	0	0	0	0.0972679	-0.103372	-0.210574	0	-0.0800186	-0.144733	0
-21.1	0			-61.1	0	0	0	0	-0.077258	0	0	0	0	-0.174394	0	0.102496	0	0	0	0	0	0	0	0	0.0361395	0.0771797	0	0	0	0	0	0.0850518	0	0	0.0109667	0	0	0	0	-0.141161	-0.0344047	0.0179001	0	-0.0363172	0	0	0	-0.0101045	0
-21.2	2.79627			-62.1	0.0178042	0	0.211485	0.133035	0	0	0.172919	0.264178	0.0618005	0.169461	0.0635721	0.0436562	-0.12525	-0.20624	0	0	0	0.139312	0.217376	0	0	0	0.189667	0	-0.0310751	0	-0.1591	-0.0206621	-0.138791	-0.0013072	-0.0401176	0	0	0.0646681	0	0	0	0	0	0.16316	-0.568959	0	0.038913	-0.328122	0
-21.3	-0.483279			-63.1	0	0	0	0.0361932	0	-0.0422762	-0.0542299	0.0323266	0	-0.299685	0.0179441	0	0	0.328114	0	0	0	0	0	0.0971301	0	0	-0.113607	0	0	0	0	0	0	0	0	0	0	-0.255424	0	-0.112787	0	0	0	-0.0103042	0	0	-0.0545927	0.247267	0
-22.1	-2.66185			-64.1	0.141817	0	0	0.171153	0	0	0.700606	0.739236	0	0.619409	0.170719	0	-0.0790475	0.00251108	0	0.117106	-0.0718557	0.108353	0.594059	0	0.162126	0	0	-0.322383	0.379223	0	0	0	0	0	0.0764073	0	0	0.152011	0	0.00112378	0	0	0.10601	0.995804	1.80307	0.431151	0.270649	1.16079	0.0490105
-22.2	-3.98391			-65.1	0	0.0344184	0.0988601	0.385003	0	0	0.353165	0.952609	0.743351	1.29552	0.875491	0.164872	-0.181062	0	0	0	0	0.567436	1.42125	0.679458	0.676095	0	0	-0.409099	0.232517	0.014798	-0.255404	0.019973	0.202368	0	0.259682	0	-0.167609	0	0	0.437181	0	0	0.164707	1.56184	2.1924	1.01166	1.00383	1.82288	0
-22.3	-0.986758			-66.1	-0.00967499	0	0	0.292941	0	0	0	0.232752	0	0	0.251455	0.0449907	0	0	0	0	-0.395803	0	0.478078	0.232252	0.236079	0	0	0	0	-0.00813947	0	0	0.242596	0	0	0	0.0388717	0.0387865	0	0.222894	-0.238582	0	0	0.421684	0.297788	0	0	0.268803	-0.0732087
-23.1	1.97833			-67.1	-0.127195	0	0	0	0	0	0	0.0701541	0	0	0.198334	-0.0345316	0	0	-0.0195346	0.0435363	0	0	0.374632	0	0.361374	0	-0.0928278	-0.122115	0	-0.0422211	-0.333525	-0.183669	-0.510759	0	-0.0539404	-0.0858245	0	-0.229419	0	-0.206551	0	0	-0.00546572	-0.228693	-0.137155	0	0.180266	-0.073783	-0.0706621
-23.2	1.18124			-68.1	-0.201663	0	0	0.0542411	-0.187715	0	0	0.172918	0	0.281394	0.0336757	0	0	0	0	0.476052	0	0	0.1471	0	0.533982	0	-0.156544	0	0.0999545	0.0634324	0	0	0	0	0	0	-0.0858806	-0.116169	0	0	0	-0.0618343	0	0	-0.0643063	0	0.0627962	0	0
-23.3	-3.73776			-69.1	0	0	0	0.0403197	-0.0179215	0	0.27486	0.643323	0.414937	0.669591	0.539062	1.0259	-0.388449	0.287346	0.501566	0	0.228454	0.391687	1.56892	0.647695	1.08653	0	-0.128355	-0.360087	0.0471011	0	0	0	0.344824	0	0.00883823	-0.220997	0	0.158611	0.0930001	0.438437	0	0	0.166958	1.37183	1.89458	1.25056	0.922432	1.73022	0
-24.1	0.645893			-70.1	-0.167835	0	-0.0850245	0	0	0.0430563	0.140086	0	-0.106378	0.496773	-0.158827	-0.399392	0	0	0	0	0	0	0	0	0	0	0	0	0	0	0	-0.133495	0.0373803	0	0	0	0	0.0157717	0	-0.205752	0.122768	0.0410589	0.13896	-0.0236418	-0.118526	0	0	0	0
-24.2	-0.765271			-71.1	0	0	0	0	-0.0695262	0	0.0658775	0.149906	0	0	0.0869407	0	0	-0.062674	0	0	0	0	0.250488	-0.212422	0	0	0	0	0	0	0	-0.0520001	0	0	0.06573	0	-0.179948	0.0258208	-0.0965135	0	0.057657	0	-0.0323893	0.146172	0.145544	0.218673	0.178791	0.482871	0
-24.3	0.374549			-72.1	-0.0562405	-0.0925727	0	0	0	0.0301714	0	0	0.023799	-0.137015	0	0	0	-0.0215747	0	-0.0896437	-0.2377	0	0.470821	0.155978	0.0796835	0	0	0.126379	0	0	0	-0.28419	0	0	0	0	0	0	0	0	0	0	0.308069	-0.149256	-0.251688	-0.0278979	0	-0.152047	-0.0545894
-25.1	-0.0191462			-73.1	0	0	0	-0.12423	0	0.0446238	0.023337	0.0111707	-0.0648149	0.174962	0	0	0	0.158454	-0.0441308	0	0.169381	0.0872532	0	0	0	-0.282363	0	0	0.171124	0	-0.0880699	0	0	-0.164407	0	0.0517401	0.210012	-0.239773	0	0	0	0	0	0	-0.317203	-0.00374068	0.337217	0.0940775	-0.196759
-25.2	0.603419			-74.1	0	-0.290603	-0.135269	0	0.00286112	0.172061	-0.00907617	0	-0.222258	0	0.387552	0	0	0	0.0530804	0.283732	-0.092559	0.058983	0.237641	0.233185	0	0	0	0.0788901	0.281606	-0.0329794	0	0	0	0.228844	0.239969	-0.0103673	0	0	0	0	0.0535286	0	0	0.63993	0.306246	-0.0238762	0.393934	0.298257	0
-25.3	0.141902			-75.1	0	0.0477548	0	0	0	0	0.261317	0	0	0	0.119724	0	0.224034	0	0	0	-0.0136267	0	0	0	0	0	0	-0.0760813	0.138404	-0.0998108	0	-0.0324645	0.046288	-0.118271	0	0	-0.135467	0	0	-0.10123	0	0.0302636	0	0	0.0456398	0	0	0	0.458321
-26.1	0			-1.2	0	0	-0.298841	0	-0.0421631	-0.178081	0	0	0	0.256519	0	0	0	0	0	0	0	0	0	0	0	-0.224154	0	-0.068311	0	-0.141471	0	0	0	0	0	-0.0238573	0	0	0	0	0	0	-0.188391	0	0	0	-0.10722	0.0798308	-0.177317
-26.2	-0.631581			-2.2	0.0587755	0	0.280103	0.325751	-0.071562	-0.16459	0	0	0	0.288621	0.0134551	0	-0.0243329	0.0721481	0.0177795	0	-0.094896	0	0.0879743	0.07353	0.233297	0	0	-0.0327122	0	-0.0314195	0	-0.210932	-0.0200656	0.0526497	0	0.0145614	0.100193	0.12428	0	-0.358339	0	0	0	0.3881	0	0.136301	0.279707	0	0.454355
-26.3	-0.419451			-3.2	-0.0812416	-0.0049802	0	0.148179	-0.011496	-0.0841363	0	0.0607867	-0.0618049	0	0	0	0	0	0	-0.0322351	-0.175207	0.143188	0	0	0	-0.0882684	-0.0430449	0	-0.0414354	0	0	-0.210515	-0.0988889	0.0104319	0	0.0611389	0.0986231	-0.0645226	0.304433	0	0	-0.195975	0	0	0	0	0	0	0.0337539
-27.1	-0.782703			-4.2	0	-0.209595	0.322342	0	-0.436457	0	0.167791	0.0627324	0	0.179228	0.176448	0	0	-0.0847402	0	0.0163721	0	0.0974741	0.383125	0.0395782	0.265678	0	0	0	0	0.0503495	0	0.0188128	0.368262	0	0	0	0	0	0.124579	0	-0.0870259	0	-0.123065	0.0479017	0.313183	0	0.163816	0	0
-27.2	-1.11394			-5.2	0	0.0233524	0	0.280845	0	0.117685	0.112903	0.207925	0.114298	0.467455	0.271312	0	0	0	0	0.148878	0	0.00430135	0.46167	0.116932	0.208599	0	-0.121313	-0.0401858	0	0	0	0	0.221243	-0.0743947	0	-0.373857	0	0	0	0	0	0	0	0.509368	0.243902	0	0	0.586983	0
-27.3	-0.35848			-6.2	0	-0.0406297	0	0	0.19658	0	0	0.146881	0	0.0756236	0.169788	0.0197776	-0.0319199	-0.0567496	-0.044727	-0.00921667	0	-0.0244812	0	0	0.203534	-0.118683	0	0	0	0.0379503	0	0	0	0.0345119	-0.141572	0.137737	-0.0526344	-0.375568	0	0	0.057882	0	0	0.55436	0	0	0	0.215454	0
-28.1	-2.27465			-7.2	0	0.00893013	0.332721	0.470409	-0.117283	0.0532474	0	0.690046	0.173129	0.81235	0.591523	0.0143029	-0.174067	0	0.124988	0	-0.0357359	0.689215	0.904092	0.0303638	0.730556	0	-0.00352473	-0.230748	0.315499	0	0	-0.0398911	0	0	0.130069	0	0.107349	0	0	0	0	0	0.271968	1.08366	0.690171	0.231439	0.370894	0.564682	0
-28.2	-1.97993			-8.2	0	0	0.0639681	0	0.0205761	0	0.229963	0	0.554017	1.02064	0.738468	0	-0.213472	0.123837	0.0616057	0.131983	-0.29649	0.482422	0.841745	0.198902	0.89958	-0.0579253	-0.181809	-0.293174	0.287996	0	0	0	-0.0820163	0	-0.0232882	0	0.0604037	0.260494	0.113676	0	0	0	0	0.394582	0.378285	0.172439	0.431785	0.703901	0
-28.3	-1.91551			-9.2	-0.249073	0.00483072	0.0236645	0.00380484	0	0	0.0875782	0.63381	0	0.780274	0.635329	0.0490109	-0.445399	0	0.0900545	0.00549015	-0.0863022	0.411259	1.03759	9.77013961007534e-05	0.459897	0.0105346	0	-0.00117727	0.0757452	0	0.0264411	0	0.297995	0	0	0.0687262	0	0	0	0.0062683	0	-0.176177	0.0011789	0.872566	0.956646	0	0.435615	0.717769	0.115742
-29.1	-2.47772			-10.2	0	0	0.143323	0.374928	0	-0.00404609	0.267755	0.924523	0.805657	0	0.845117	0.187631	-0.360204	0	0.247572	0.159931	-0.227144	0.528567	1.2658	0.234539	0.747501	0.040839	0	-0.336204	0.348093	-0.0082864	-0.0761112	0	0.473787	0	0.00384064	0	0.0195898	0.297154	0.121957	0	-0.0786718	0	0.280075	0.485605	0.778284	0.34996	0.556385	0.434443	0
-29.2	-1.16246			-11.2	0	0	0.146486	0	0	0	0.0975544	0.387516	0.270671	0.48808	0	-0.0194417	-0.174894	0	0	-0.0197627	-0.131152	0.198967	0.643522	0.0568608	0.361576	0.0343215	-0.0514719	-0.0622208	0	0	-0.0618404	0	0	0	-0.0944807	-0.0421035	0.0572472	0	0	0	0	0.165354	0	0.399641	0.31622	0	0.524617	0	0
-29.3	0.565721			-12.2	0	0	0	0	0	0.108265	0	-0.0455588	-0.0433425	-0.163654	-0.494846	0	0.481265	0.0505942	0	0.00859166	-0.0524521	-0.11734	0	0.0432457	0	0.0691561	0.0349471	0.030515	0.00786321	0	0	0	0.12578	0	-0.0590561	0.123525	0	0	0	0	-0.011148	-0.0307719	0	0	0.124567	-0.255367	0	0	-0.0412357
-30.1	0.164064			-13.2	0	-0.0163708	-0.0131768	-0.0249645	0.0523282	0.0452618	0.0809701	-0.142215	-0.170407	-0.17939	-0.129856	0.0550768	0	-0.0457812	-0.0916083	0	0.0858952	-0.0532663	-0.135377	-0.0484207	-0.010183	0	0	0	0	0	0.185801	0	0	0	-0.0505496	0	0	0	0.266071	0	-0.217539	0	0	0.124432	0.0150229	0	0	0	0
-30.2	-0.506716			-14.2	0	0	0	0	0	-0.0131017	0	0.230517	0.0981779	0.276343	0	-0.0430034	-0.085946	0	0	0	0	0	0.0507213	0.0180297	0.054986	0	0	0	0	0	0	0	0	0	0	0	0	0	0	0	0.491013	0	0	0.102479	0.102841	-0.424065	0	0.147066	-0.0171959
-30.3	-0.290195			-15.2	0	0	0	0	0	0	0	0.00574457	0.0466491	0	0.203189	0	0	-0.0122273	0	0	0.0926812	0.141595	0.0328642	-0.186749	0	-0.00221919	0	0	0	0	0	0	0	0	-0.318411	0	0	0	0	0	-0.111811	0	0	0	0	0.269841	0.171855	0.233599	0
-31.1	-0.425513			-16.2	0	0	0	0.112652	0	0	0	0.0162102	0.0779265	0.179675	0.117414	0	0	0	0	0	0.169924	0.376514	0.340427	0	0.16566	0	-0.00614824	0	0	0	-0.0678539	0	0	0	-0.0127225	0	0	0	0	0	0	-0.12836	0	0.0211303	0.195452	0	0.0194144	0.359644	0
-31.2	1.11799			-17.2	-0.14183	0.00218261	0.0451948	0	0	0.0161138	0	-0.195796	0	-0.311902	0	-0.0813078	0.0286291	0	0.017208	-0.270254	0	-0.436992	-0.611656	-0.0521556	-0.206375	-0.0935026	0.00883147	0.127326	0	0	0	-0.0740724	0	0	0	-0.0835382	0	0	0	0	-0.148368	-0.113128	0	-0.31155	-0.394032	-0.208164	-0.233847	0	-0.102575
-31.3	-1.26793			-18.2	0	0	0	0.178747	0	-0.148671	0.0602911	0.38005	0.37911	0.510566	0.227302	0	0	0	0	0.100959	-0.386036	0	0.565484	0.207286	0.693776	0	0	-0.00259792	0.0767962	0	0	-0.20161	0	0	0	0	0.0176174	0	0	-0.0764732	0	0	0.0738176	0.561565	0.65963	0	0.26163	0.564992	0
-32.1	-2.4069			-19.2	0.00685893	0	0.177333	0.11369	-0.0580906	0	0.189342	0.622175	0.697427	1.063	0.74861	0.0607121	-0.42611	0	0.158438	0.273266	-0.0804655	0.639776	0	0.607586	1.07383	0	0	-0.295938	0.215282	-0.0176707	0.126082	0	0.654335	0	0.109016	0	0	0	0.216767	0.0824311	0.364909	0.360818	0	0.560782	0.542929	0	0.56288	0.671997	0
-32.2	-1.88594			-20.2	-0.00478129	-0.060233	0	0.144834	-0.0850004	-0.0897059	0.123013	0.686926	0.36132	0.67087	0.334185	0.0474851	-0.0479509	-0.0563977	0	0.179797	-0.248917	0.605309	0.856894	0	0.825852	0.0100914	0	-0.357389	0.250821	0	0	0	0	0.0127613	-0.224032	0	0	0	0	0	0	0	0.117077	0.160334	0.746196	0.187743	0.699362	0.660272	0.0119017
-32.3	-0.977598			-21.2	0	0	0.120942	0	0	-0.165178	0	0.219744	0.0746678	0.320115	0.223087	0	-0.0953962	-0.0550074	0	-0.0400541	0	0.131426	0.509238	0.497257	0	0.152948	-0.0608301	0	0	0	0	-0.0244609	0.0596533	0	0	0	0	0	0	0	0	-0.0632433	0	0.230602	0.197011	0	0.0700235	0.0535808	0.0248517
-33.1	1.58401			-22.2	0	0	0.199462	-0.00328644	0.0598075	0	-0.0772342	-0.333231	0	-0.757021	-0.160541	0	0.12308	0	-0.0888235	-0.083583	0.172857	-0.265919	-0.880004	-0.0549301	-0.654934	0	0.15686	0	0	-0.0174932	0	0	0	-0.0886056	-0.07027	0	0	0	-0.0395619	0	0	0	0	0	-0.302643	0	0	-0.212	0
-33.2	1.18234			-23.2	0	0.00242649	0	-0.0235932	0.0669091	0	-0.0656977	-0.392453	-0.0363681	-0.341314	-0.210383	0	0.0330798	0	0	0	0.000538715	-0.0292393	-0.400839	-0.0851908	-0.189014	-0.00359116	0	-0.559579	-0.182369	0.0329692	0.093131	0	-0.0413946	0	-0.0596523	0	0	0	0	0	-0.111837	0	-0.155222	-0.0483641	-0.383548	-0.208977	-0.121197	-0.0510325	0
-33.3	-0.380373			-24.2	0.0168923	0	0	0	-0.0242777	0	0	0	0	0.0386164	0	0	0	0	-0.0114579	0.0171291	0	0.0850625	0.00886353	0	0.112562	0	-0.254178	0	0.0908941	0.138675	-0.182833	0	-0.570416	0	0	0	0	-0.204095	0	0.0602585	0	0	0	0.526557	0.273667	0	0	0	-0.0302606
-34.1	-1.02048			-25.2	0	0	0	0.180977	0	-0.0928732	0	0.154443	0	0.303847	0.320494	0.0486311	0	0	0.091187	0.0689548	0	0.0452113	0.467274	0.0232796	0.0707859	-0.0553565	-0.026519	-0.55945	0	0.106389	-0.0752039	0	1.26596	0	0	0	0	0	0	0	0	0	-0.230054	0	0.503704	0.0130209	0.309424	0.2668	0
-34.2	-1.14261			-26.2	-0.143886	-0.0766233	0	0.0135673	0	-0.0964566	0	0.0971216	0.325632	0.377936	0.216201	0	-0.083084	0	0.11737	0	-0.0933546	0.0977998	0.344103	0	0.205627	0	0	-0.23822	0.0277712	0	-0.497366	0	-0.726645	0	0	0	0	-0.0183029	0	0	0	0	0	0.144924	0.207589	0	0	0.50052	0
-34.3	0.147204			-27.2	0.234079	0	-0.0947814	0	0	-0.00710803	-0.0157927	-0.0450107	0	0	0	0	-0.0423798	0.135928	0	-0.0149198	0.0396263	0	-0.086178	0	0	-0.0779002	0.0337866	0.153565	-0.0912232	-0.0843351	0	0	0	-0.106699	0.208805	0	0	0	0	-0.0887169	-0.0732545	0	0	0	-0.0237673	0	0	0	0
-35.1	0			-28.2	0.017475	0	0	0	0	0.303272	0	0	0	0.0285031	0	-0.0536097	0.0526093	0	-0.0711654	0	0	0.224045	0.242613	0	0	0	-0.199567	0	0	0	-0.185283	0	-0.742667	0	0	-0.138038	0	0	0	0	-0.0955114	0	0	0	0.416625	0	-0.129151	0	-0.0173243
-35.2	-0.113879			-29.2	0	0	0	0	0.073392	0	0	0	0.580517	0.0524998	0	-0.0971604	-0.153725	0	0.210672	0	0	0	0.314017	-0.102676	0.055886	0	0	0	0.282705	0	0.324453	-0.179846	0	0	0	0	0	-0.190245	0	0	0	0	-0.279755	0.0131496	0.167933	0	0.0673466	0.350923	-0.00999986
-35.3	0.0268919			-30.2	0	0	0	0.083186	0	-0.0780197	0	0	0	0	-0.00627055	0.0515738	0.00965737	0	0.0236551	0	-0.00549997	0.0285729	-0.0561234	0	0	0.0354826	0	0	0	-0.0276401	0	0	-0.446239	0	0	0	0	0	0.028267	-0.0483141	0	0	-0.198322	0	0	0	0.228438	0.210276	0
-36.1	-0.203008			-31.2	0	0.0292083	0.0993072	0	0	0	0	0.213513	0.0769839	0	0	0.092183	0	-0.0502444	-0.0364861	0.0759815	0.12975	0.00355313	0.0142046	0	0	0	0	0	0	0.264239	0	0	-0.329617	0.159856	0	0	0	0	0	0	0	-0.0928112	-0.110795	0	0	0.0913111	0	0	0
-36.2	0			-32.2	0	0	0	0	0.0635948	0.00882414	0	0	0.108425	0.187371	0	0	0	0.150746	0	0	0	0.333708	0	0	0	0.0321211	0.440559	0.0850104	0.319674	0	0	0	0.211061	0	0	0	0	0	0.0315201	0	-0.0329924	0	-0.0690476	0	0	0	0	-0.0304198	-0.0445643
-36.3	0.143521			-33.2	0.0844126	0	0.0921849	0	0	0	0.0732302	0	-0.0741375	0.167226	0	-0.324134	-0.000667679	0	0	0	0	0	0	0.0851946	0.163051	-0.143017	0	0	0	0.0670431	0	0	0.158934	0	0.0388254	0	0	-0.0569511	-0.108125	0.0272521	0	0	-0.0247357	0	0	0.309159	0	0.173403	-0.0658292
-37.1	0			-34.2	0	0.149027	0.365045	0	0	0	-0.0557371	0.132681	0	0.00593468	-0.138797	0	0	0	0	0	0	0	0.548707	-0.0657692	0.0905696	0	0	0.0040622	0	-0.28152	0	-0.0951646	0.166103	0	0	0	0	0	0	0	0	0	0	0	0.113391	0	0.0656562	0	0
-37.2	0.0272297			-35.2	-0.104474	0	0.211159	0.0682491	0	0.05888	0	0.0431835	0	0	0.0126569	0	0	0	0.115733	0	-0.15635	0	-0.0147272	0.0603618	0	0.0210965	0.0474996	0	0	0	0	0	0	0	0	0	0	0.142777	0	0	0.0342715	0	0.0870602	0	0	0	-0.182886	0	0
-37.3	-0.378455			-36.2	0	-0.0145136	0	-0.0424427	0	-0.16906	-0.0968872	0	0	0.573435	0	-0.145794	0	-0.120088	0	0	-0.581502	-0.0800745	0.322722	0	0.111077	-0.306491	0.048016	-0.123571	0	0	0	0	0	0	-0.0639166	0	0	-0.0337885	0	0	0	-0.108069	0.0080575	0	0	0	0.0852645	0	0
-38.1	0.16762			-37.2	0	0	0.204761	-0.0764332	0.0117536	0	0	0	0	0.1477	0	0	0	0	0	0	0	0	-0.149304	0	-0.161903	0.0452119	0	0.320382	0	0.0721182	0	0	0	-0.0896499	0	0	0	0	0	0	0	-0.0867947	0	-0.171342	0.276606	-0.146124	-0.131526	0	0.117862
-38.2	-0.0976726			-38.2	0	-0.198118	0.0498177	0	0	0	0	0.0351751	0.117336	0	0	-0.149284	0	0	-0.0173558	0	0	-0.160763	0.0470377	0	0	0	-0.0203416	0	0	-0.0841217	-0.152996	0	0.00577759	0.00171948	0	-0.0625209	0	0	0.101058	0	-0.105036	0	-0.039471	0	0	0	0	0.0866204	0
-38.3	-1.00922			-39.2	0	0	0	0	0	0	0.166405	0.288468	0.363591	0.2742	0.283725	0.145361	0	0	0	0.259893	0	0.177277	0.153552	0	0.0725268	0	0.0799607	0	0	-0.17893	0	0	0.135155	-0.24101	0	0	0	0.0505121	0	-0.0171155	-0.0961275	-0.197135	0	1.07216	0.639161	0	0.023355	0.47471	-0.172902
-39.1	-3.53618			-40.2	0.22532	0	0	0.127967	0	0	0.116335	1.11668	0.41791	1.11631	0.735411	0	0	0	0.174854	0.540813	0.130706	0.400298	0.653571	0.805719	1.00864	0	0	-0.503302	0.562628	0.31729	-0.0264063	0	0.0794847	0.216741	0	0	0.279038	0.0478545	0	0	0	0	0.365787	0	2.1213	0.733149	1.35701	1.84745	-0.208281
-39.2	-1.28388			-41.2	0	0	0	0	0	0	0	0.266396	-0.0998958	0.250261	0.245024	0	-0.237962	0	0.0879972	0	0	0.138975	0.0456221	0.368791	0.550431	0	0	-0.356538	0	0	-0.0412586	0	0.0920386	0	0.648467	0	-0.00515667	0	0	0	-0.214318	0.0488351	-0.00421317	0.169585	0	0	0.358616	0.807043	0
-39.3	2.3665			-42.2	0	0	0	0.0409943	0	0	-0.0606425	0	0.243993	0.227398	0.403605	0.0051609	0	0	0	-0.0795458	0	0	0	0	0.0996475	0	0	-0.425889	0	0	-0.0194065	0	-0.271311	0.134479	-0.018984	0	0.024543	-0.167997	0	0	0	0	0	-2.07962	-0.886499	0	-0.707514	-0.362733	0
-40.1	-2.33558			-43.2	0	0	0	0	-0.093205	0	0	0.0466152	0.221248	0.136595	0.139841	0.375467	0	-0.0844508	0	-0.0305021	0	0.380094	0.314219	0	0	0	0.141881	0	0.33911	0	-0.123634	0	0	0	0	0	0	0.0595741	0.0424015	0	0	0	-0.0950867	1.90541	0.802491	1.41694	0	1.48111	0.398938
-40.2	-2.89564			-44.2	0.0358466	0.0899828	0	0.180417	0	0	0	0.337316	0	0.614776	0.00183884	0.173873	0	0	0	0	0	0.230253	0.40202	0.55876	0.302091	0	0	0	0.363207	0	0	0.0984105	0.054173	0	0.00761891	0	-0.00945153	0	0.205172	0.228711	0	0	0	1.72869	1.36539	0.800296	1.67104	0	0.163872
-40.3	-1.38614			-45.2	0.160624	0.133785	0	0.114339	-0.0801681	-0.0145871	0.192109	0	0.163386	0.148197	0.234417	0.30771	0.214981	0.0390351	0	0.0407018	0	0.0720434	0	0	0	0	0	0.0507157	0	0	0.0551102	0	0	0.0940797	-0.0204091	-0.286183	-0.162271	0.167845	0	0.355227	0	-0.0412602	0	0.642054	0.261097	0.470619	0.773163	0.835121	0
-41.1	0.539359			-46.2	0	0	0	0.00378655	0.034916	0.0699219	0	0.0823756	0	0	-0.0656326	0	0.103026	-0.0280984	0.182072	-0.028947	-0.0434272	0.0463069	0.110389	0	0.108091	0.154509	0	0	0	0	0	0	-0.0143091	0	-0.00172474	-0.000227867	0	0	0	-0.10985	0	0	0	0	-0.50657	-0.113433	0.0432367	-0.531637	-0.374233
-41.2	0.143476			-47.2	0.203425	0	0	0.228508	0	0	0.0779414	0.263794	0.104707	0.169208	0	-0.170495	0	0	0.259735	-0.126953	0	0	0	0	0.650824	0	0	-0.388368	0.648597	-0.195139	0.102864	0	0.677519	0	0	-0.0953172	0.074026	0	0	0.0684578	0.0194481	0	0	-0.456647	-0.545506	-0.0526254	0	-0.229961	-0.118034
-41.3	0.122551			-48.2	-0.168705	-0.0237021	0.0942479	-0.0738406	0	0	0.140812	0.0878585	0	0	0.098328	0	0	0	0.21236	0	0.00486014	0.0981833	0.04033	0	0	0	0	0.0392782	-0.0717386	0	0.0235575	0	0.285799	-0.041971	0	0	0	0.139359	0	0.242923	0	0.102312	0.128717	-0.0928338	0	0	0	-0.0257813	-0.0152481
-42.1	0			-49.2	0	0.138614	0	0.282945	-0.00915368	0	0	0	0	-0.110574	0.120723	0	0.0791314	0.0699555	0.0897342	0	-0.168821	0	0	0	0	0	0.42847	0	-0.0519151	0.140563	-0.222097	0	-0.558703	0.0117874	0	0.300829	-0.00378634	0	-0.0788868	0	0	0	-0.185303	-0.326445	0	0	-0.0629719	-0.0731972	0
-42.2	-0.185735			-50.2	-0.126657	-0.150405	-0.196741	0	0	-0.0772208	-0.0569932	0	0	-0.177574	0	0	0	0.0463754	0	-0.153441	0.0613047	0	0	0	0.048687	0	0	0	0	0	-0.260887	0	-0.907355	0.130453	0.063476	0	0	-0.144719	0	-0.0620497	0.0768528	0	-0.0617136	0	0	0	0	0.280123	0
-42.3	0			-51.2	0	0	0	0	0	-0.0912162	0.0186941	0	0	0.0148755	0	0	-0.229713	0	0	0	0	0	0.242615	-0.0853474	0	0.149245	0	0	-0.122582	0	-0.192695	0	-0.784371	0.161868	0	-0.164085	-0.122385	0.0451666	0.0475165	0	0	0	-0.0376247	0	0	0	0	-0.00589363	0
-43.1	-0.416266			-52.2	-0.0146041	0	0	0	0	0	0	0	0.103698	0.116054	0	0	0	0	0.0275242	0	0	0	0.0299607	0	0	0	0	0	0	0.0474476	0	-0.062515	-0.0232519	0.0445324	-0.110424	0	0	0	0	0.132844	0.0113591	0	0	0.017353	0.0171335	0	0	0.156444	-0.0697458
-43.2	-0.0381758			-53.2	-0.114543	0	0	0.0944571	0	0	0	0	0	0	0	-0.12238	0	-0.0094607	0	-0.0108235	0	0.12173	-0.189427	-0.0683102	-0.0591376	0	0	0	0.359157	0	0	-0.00825698	0.0509951	0	0	0.1698	0.0209092	0	0	0	0.0985767	0	0	0	0.115179	-0.0177079	-0.00558523	0.0454393	-0.0890381
-43.3	0			-54.2	0	0	0.100544	0	0	0	0	0	-0.132598	0	0	0	0	0.0326816	-0.0303908	0	0.00960575	0.37937	-0.0173619	0	-0.308543	-0.223449	0	0	-0.63925	0	-0.246701	0	-0.364171	-0.167086	0	0	-0.027232	0	0.274366	0	0	0	0.0245461	0	0	0	-0.0960732	0	-0.0861139
-44.1	0			-55.2	-0.22355	-0.351839	0	-0.153132	0	0	0	0	0	0.0367386	0.439084	0	-0.172921	0	0	0	0	0.101703	0	0.337895	0	0.0719573	-0.117284	-0.204712	0	0.0431489	0	0	-0.188596	0	-0.101757	0	0	0	0	0	-0.201792	0	0	0	0	-0.157201	0	0	-0.0329001
-44.2	0.0576631			-56.2	0.0713154	-0.0423236	0	0	0	0	0.169768	0.214265	-0.207504	0.455492	0	-0.155032	0	0	0	0	-0.0074784	0	0.231885	0	0	0	0	0	0	0	0.141451	0.0393185	0	-0.109051	-0.0141885	0	0	0	-0.0461089	0	-0.0149735	0	0	0	0	0	0	0	0.115723
-44.3	0.0136198			-57.2	0.116188	0	-0.0656239	0.0765378	0	0	0	0	0	0	0.36898	0	-0.0829433	0.268746	0	-0.106252	0	0	0.127827	0.155559	0	0.000985117	0	-0.0155895	0.0604472	0	0	0.039108	0.167227	0	-0.00525051	-0.0801225	0	0	-0.000360672	0	0	-0.152495	0	0.268002	0.0202418	0	0.0765997	-0.0109913	0
-45.1	0.398806			-58.2	0	0	0	0.0955399	0	0	0	-0.0103563	0.193169	0	0	0	0	0	0	0	0	-0.0314219	0	0	0	0	0	-0.269546	0	0	0	0.0457182	0.45599	0	0	0	0	0	0	-0.162592	0.11197	0	0	-0.120409	-0.351041	0	0.0800182	-0.0733533	0
-45.2	0.86584			-59.2	-0.000431177	0	0	0.220276	0	-0.114656	0	0.00517858	0	0.228821	0.0991386	0.126076	0	0	0	0	0	0	0.0313648	0	0	0	0	-0.00280923	0	0	0	0	0	-0.249486	0	0	0	0	0	0	0.0979699	0.0129808	0	-0.0639036	-0.153163	0	0	-0.180095	0
-45.3	1.42306			-60.2	0.130927	0	0	0	0	0	0.0127959	0	0.00759206	0.0679342	0	0	0	0	-0.000667638	0	-0.0982894	0	0	0.0934318	0	0	0.0563408	0	0	0.190454	0	-0.246125	0	0	0	0	0	0	0	0	0.024666	0	-0.0220752	-0.436158	-0.340457	0.0151574	0.049527	-0.388414	0
-46.1	0.868486			-61.2	0.119985	0	0	0	0.0206429	0.116513	0	0	0	0	0	0.0721641	0.0193802	0	0	0.216557	0	0	0	-0.328172	-0.0439262	-0.0670168	-0.0325744	-0.0367966	0	0	0	0	0	0	0	0	0	0.334297	0	0	0	0.0860697	0.207302	-0.299678	-0.194398	0	0	-0.126806	0
-46.2	1.30877			-62.2	0	0	0	-0.118293	-0.13986	0	-0.250812	0	0	0.208343	0	0	0	0	-0.0171635	0	0	0	0	0.128924	0	0.213175	0.234436	0	0	0	0	0.238078	0	0	0	0	-0.0492794	0	0	0	0.00131431	0	0	-0.0401059	-0.278281	0.042248	-0.132572	-0.530629	0
-46.3	0			-63.2	0	0	-0.379873	-0.0705119	-0.0162359	0	-0.0999575	0	0	0.0688868	0	0	0	0	0	0	0	0	0	0	0	0	0.0854668	0	0	0	-0.163003	0	0	0	0	0	0	0	0	0	0	0.0763595	0.00550124	-0.357572	-0.0930374	-0.156329	-0.370208	0	0
-47.1	-3.57084			-64.2	0.285088	0	0	0.531148	0	0	0.21523	1.08083	0.906962	0.663487	0.723798	0	0	-0.140526	0.0423368	0.238022	0	0.448697	1.15131	0.616184	1.31994	0	-0.250749	-0.719198	0.231133	0	0	-0.00881562	0.649628	0	0.237851	0.056826	0	0	-0.170057	0.335736	-0.109322	-0.0298975	0	1.46364	2.04956	0.818461	0.594788	1.66248	0
-47.2	-4.14173			-65.2	0.00153173	0.409843	0.402234	0.537289	0	0	0.384171	0.845494	0.301084	0.682093	0.753237	0.281803	0	0	0.321057	0.119179	0	0.592892	1.03482	0.597038	0.899258	0	0	-0.684507	0.781234	0.341883	0	0.0940067	0.85462	0	0	0.404826	0	0	0	0.329613	0.063459	-0.150739	0.0358852	2.04663	2.05572	0.999272	0.969055	1.92314	0.212469
-47.3	-1.1542			-66.2	0	0	0.499405	0	-0.118058	0	0	0.0938545	0.0484582	0	0.0854741	0	0	0	0	0	0	0.00888957	0.305219	0.018049	0.150775	0	0	-0.191226	0	-0.0820739	0	0	0	0.146122	0.150342	0	0	0	-0.638496	0.0777579	-0.0828241	-0.0765333	-0.294728	0.517339	0.404922	0.00344267	0	0.369353	0
-48.1	0			-67.2	0.056838	0	0	0.10894	0	0	0.0277369	0.0213479	0	0.056882	0	0	-0.249349	0	-0.192724	0	-0.0322401	0	0	0	0.258706	-0.0467146	-0.0257934	-0.0831803	-0.143785	0	-0.0590478	0	0	0	-0.0156982	0	0	0	-0.111374	-0.11607	0	0	0	-0.216147	0	0	-0.190637	0	0.070206
-48.2	0.0254419			-68.2	0	0	0	0.0875552	0	0	0	-0.0197321	-0.122035	0.0679968	0	0.0232518	0	0	0	0	0	0	0.0393392	0	0.326377	-0.0590142	0.211159	0	0.27125	0.243498	0	0	0.0136609	0	0.0332142	0	0	0	-0.203684	0	-0.048431	-0.0172037	0	-0.033653	0	0	0.16725	0	0
-48.3	-3.2636			-69.2	0	0	0.159047	0.257064	0.0142829	0	0.156119	0.428233	0.407037	0.691121	0.404691	0.0467126	-0.0422484	0.0287468	0.00298326	0	0	0.451098	0.951217	0.074751	0.40687	0.628729	0.0758762	-0.648555	0.340544	0.0422377	0	0.123101	0	0	0	0.105568	0	0	0	0.183137	-0.179687	0	-0.0578314	1.34357	1.48919	0.632013	0.436146	1.46794	0
-49.1	-0.303698			-70.2	0	0.0975901	0	0.108128	0	-0.149295	-0.153448	0.10953	0.146509	0	0	0	0	0	-0.0333134	0	0.146719	0	0	0	0	0	-0.0119952	0	0.275695	0	0	-0.174439	-0.0108024	-0.075197	0.0796692	0	0.179384	-0.122646	0	0	0	0	0	0	0	-0.149257	-0.0583474	0	0
-49.2	-0.0288238			-71.2	-0.171913	0.0573059	-0.0787151	0.11576	0	0	0	0	0	0	0.033237	-0.169012	-0.389389	0	0	0	-0.26108	0	0	0	0	0	0	0	0	-0.0543663	0.152459	0	0	0	-0.153736	0	0.122416	-0.189979	0	-0.000327633	0	-0.0556145	0.0874187	0	-0.182132	0	0	0	-0.0957489
-49.3	0.0241157			-72.2	0	0	-0.0655542	-0.00465799	0	0	0	0.126738	0	0.193054	0.147077	0	-0.19998	0	-0.0326846	0	0	0.140619	0.182562	0	0	0	0	-0.0704545	0	-0.109916	0	0	0.0531448	0	0	0	0.068522	0	-0.0307051	0	0	-0.0103831	0	0	0	-0.0926913	0	0	0
-50.1	0			-73.2	0.197097	0	0	-0.214587	0	-0.142982	0.177495	0	0	0	0	0	0.302913	-0.188152	0.0424819	-0.345009	-0.176214	-0.285641	0	0	0.0854722	0	0	-0.0861723	0	0	0	0	0	0	0	0.0852599	0.0209299	-0.177571	0.0617853	0.0600641	-0.20385	0	0	0.259061	0	-0.23962	0	-0.14412	-0.185821
-50.2	0.0957494			-74.2	0	0	0.0188291	0	-0.145159	0.0282515	0	0	0	0	0	0	0	0	0	0.0451258	0	0	0.114492	0.0571183	0.225911	-0.226374	0	0.0975625	0.120584	0	0.133215	0	0	0	0.0599339	-0.0801731	0.098576	0	0	0	0	0	0.101488	0	0.467178	0.322022	-0.0146114	-0.137521	0
-50.3	0.157138			-75.2	0	-0.131066	0	0	0.0607734	-0.0183991	0	0	0	0	0	0.218623	0	0.160204	0.0872643	0	0.0492013	0.00271871	0	0.0259703	0	0	0	0.0879186	0	0	0	0	0	0.0549344	0	0	0	0.350745	0	-0.044604	0	0	0	0	0	-0.193772	0	0	-0.0960642
-51.1	0			-1.3	0	0	0	0	0	0	0	0	0	0	-0.088475	0	0	0	0.0272906	0	0	0	0.402449	0	0	0	0	-0.17347	0	0	0	0	0.36256	0	-0.200585	0	-0.151087	0	0	0	0	0	0	-0.0844536	0	0	0.330745	0.002716	0
-51.2	-0.586107			-2.3	0	0	0.236543	0.0919878	0	-0.0913794	0.0702844	0	0	0.292438	0.0136212	0	0	0	-0.0290453	0.0773811	0	0	0.0322802	0	0.152077	0	0	0	0.0219291	0	-0.0682267	0	0	0	0.377529	-0.165199	0	0	0	-0.0316626	0	0	0	0	0.183984	0	0	0.43905	0
-51.3	0.394567			-3.3	0.0106087	-0.163676	0	0	-0.0679164	-0.0272164	-0.053382	0	0	-0.015004	-0.104764	0.0243886	0.0376748	0	0	0	0.0387334	-0.197454	-0.320314	-0.00109262	-0.237081	0	0	0.128384	0	-0.0866095	0	0	0.21767	0	-0.0206641	0.107781	0.0715556	0	0	0	0	0.124217	-0.0530788	0	0	0	0	0	0
-52.1	0.171722			-4.3	-0.164271	0	0.30764	0	-0.576916	0	0	0	0.0486286	-0.102155	-0.0659325	-0.109058	-0.0163799	-0.0164503	-0.0338281	0	0	0	-0.0682376	0	-0.00771368	0	0	0.0728818	0	-0.0664644	0.0867198	0	0.0452637	0	0	0	0	0	0	-0.144828	0	0	0	0.092109	0	0	0.27033	0	0
-52.2	-1.04148			-5.3	0.260276	0.0139072	0.14438	0.295504	0	0.0429377	0.0634785	0.192958	0.259258	0.430338	0.187185	0	-0.149251	0.125603	0	0	-0.0707546	0.0927174	0.332482	0	0.319789	0.162891	0	-0.0777533	0	0	0	0	0	0	0.146784	0	0	0	0	0	-0.391159	0	0	0.216726	0.782427	0.276947	0	0.439389	0
-52.3	-0.183894			-6.3	0	0.10532	0	0.195176	0	0	0	0.0230289	0	0	0	-0.0353954	0	0	-0.0310937	-0.10032	0	0	0.049677	0	0.141392	-0.0435316	0	0	-0.0591895	-0.0356143	0	0	0	0.410072	0	0	0	-0.14663	0	-0.0579228	0.0311447	0	0	0	-0.246112	0.164407	0.156328	0.168535	0
-53.1	-1.90557			-7.3	0.110421	0	0.132214	0.233622	0	0.00535694	0	0.546037	0.508889	0.759504	0.616672	0	-0.359937	0	0.114336	0.259823	-0.0541896	0.414842	1.03637	0.328734	0.538394	0	-0.0223392	-0.253897	0.141055	0	-0.176179	0	0	-0.0862734	0.303432	0	0	0	0	0.00631202	0	0	0.0531681	0.905715	0.549618	0	0.274867	0.753647	0
-53.2	-2.70421			-8.3	0	0.0251789	0.17021	0.520065	-0.0711492	0	0.416629	0	0.56776	1.10165	0.933196	0.282131	-0.426302	0.116977	0.0537464	0.176868	-0.0947083	0.846904	0.994402	0.484193	0.832761	0	0	-0.430904	0.277093	0	-0.0775133	-0.181418	0.171608	0	0	0	0	0	0	0.159497	0.0874346	0	0	0	1.69247	0.641415	0.318978	0.530309	0.337913
-53.3	-1.29147			-9.3	0.0815441	0	0	0.246749	-0.0329052	-0.0412701	0.18467	0.575118	0	0.770891	0.543851	0.0326092	-0.200904	0	0.130872	0.00900757	0	0	0.421347	0.0853331	0.383972	0	0	-0.218563	0.126317	-0.0126166	0	0	-0.0517887	0	0	0	0.0658489	0	0.08267	0.209649	0	0	0	0.765082	0.55244	0.597502	0.156133	0.320733	0
-54.1	-2.94873			-10.3	0	0.0415612	0.167036	0.345355	-0.0854709	0	0.384339	1.17388	0.906551	0	1.00912	0.0864017	-0.471201	0.0814296	0.201136	0.371775	0	0.794917	1.42514	0.574785	0.992187	0.0440414	-0.120539	-0.594002	0.228484	0	0	0	0.241113	0.397857	0	0	-0.163938	0.177862	0	0	0.0336322	0	0	0.771608	0.806961	0.666428	0.489553	1.11925	0
-54.2	-1.87017			-11.3	0.134089	0	0.0908648	0.058503	0	0	0.259196	0.784605	0.703329	0.962034	0	0.108971	-0.21932	0	0.101258	0.0186958	0	0.59318	0.932093	0.310075	0.438083	-0.049757	-0.214003	-0.248302	0.069607	0	0	0	0.0385795	0.0745348	0.00656798	0.119852	-0.184027	0	0	0	0.035298	0	0	0.0277786	0.724441	0.219144	0	0.395086	0
-54.3	0.706597			-12.3	0	0	0	0	0	0	0	-0.153668	-0.209556	-0.533075	-0.295639	0	-0.0827726	0.00762501	-0.11747	-0.0688941	0.0716678	-0.207713	-0.379912	-0.0692584	0	-0.0244692	0	0.106036	0	0	0.0238826	0	-0.0120858	-0.497236	0	0	0	0	0	0	0.029683	0	0	-0.0419856	-0.089092	0	0	-0.305972	0
-55.1	0.0508313			-13.3	0.0458224	0	0	0	0	0.0327153	0.0231622	0.00446791	0	-0.00758724	-0.113708	0.0125033	0	0.125179	0	0	0.0779935	0	0.15085	-0.002023	0	0	0.153707	0	0	0	0.05508	0	0	0.00186984	0	0	0	-0.00124053	-0.0523596	0	-0.252488	0	0	0	0	0	0.0334129	0.0381612	0
-55.2	-0.468944			-14.3	0.0442836	-0.00370869	0.108585	0	-0.0215563	0	0	0.0872611	0.101253	0.170182	0.0763301	0	-0.0427883	0	0	0	0.00750735	0	0.150942	0.164222	0.239476	-0.176918	-0.116741	0	0	0	-0.14878	0	0	0.0512601	0	0	0	0	0	0	0	0	0	0	0	0	0.122323	0.158669	0
-55.3	-0.104888			-15.3	0	0	0.0348706	-0.115472	0	0.058759	-0.189006	0	0.00808381	-0.0541933	-0.0168537	-0.0688086	0	-0.154603	0	-0.114632	0.0282306	0	0.0627275	-0.0815775	0	0	-0.0428801	0	0	0	-0.0799977	0	0	0	0	0	0	0	0	0	0	0	0	0.014679	0	0	0	0.122526	0
-56.1	-0.22878			-16.3	0	0	0	0	0	-0.0293626	0	0	-0.067631	0	0.0490383	-0.00289609	0	0	0.0719924	0	0.238606	0.164461	0.32188	0.0954539	0.0442893	-0.0584367	0	0	0	0	-0.0202716	0	0	-0.039939	0	0	0.0193465	0.248105	-0.127974	0	0.0401556	-0.0398175	0	0.380133	0.0880481	0	0	0	0
-56.2	-0.0800151			-17.3	-0.111957	0	0	0	0	0.0487177	0	0.0252023	0.00281729	0	0	0	-0.107953	-0.0892555	0	-0.141672	0	0	0.498019	0	0.0689952	-0.0477133	-0.104656	0	0	-0.00533016	0	0	0	0	0	0	0.075064	0	0.0617504	0	0.0644012	-0.0399526	0.0227888	0.184335	0	0	0	0.0269568	0
-56.3	-2.17491			-18.3	0	0	0.350766	0.333163	-0.0347537	0	0.331649	0.494143	0.340377	0.731498	0.630045	0.116041	-0.10619	0	0.103893	0.154683	-0.123659	0	0.956591	0.583965	0.880378	0.0565307	-0.114278	-0.395065	0.335236	0	-0.190311	0.0454052	0.866137	0	0.149204	0	0	0	-0.0174333	0.118371	0	0	0.194092	0.438551	0.564023	0.053531	0.618854	0.53472	0
-57.1	-2.67123			-19.3	0	0.011901	0.139847	0.447421	-0.0482532	0	0.352992	0.994416	0.96546	1.34057	1.05499	0.497704	-0.33785	-0.0376896	0.186753	0.261449	0	1.18578	0	1.20122	1.66897	0.17012	-0.420872	-0.357519	0.173289	-0.110714	0	0	0	0.342366	0.018451	0	-0.0127022	0.00351478	0	0.213411	0	-0.119321	0.221165	1.10542	1.10489	0	0	0.81551	0
-57.2	-1.47686			-20.3	0.0736809	0	0.0232167	0.093266	0	-0.0137584	0.252435	0.451759	0.234454	0.796105	0.259742	0.424965	-0.208898	0	0.113668	0.229908	-0.112997	0.0262707	1.0263	0	0.551325	-0.0695496	-0.138785	-0.208878	0.0253286	0.0234206	-0.0990897	0	0.354447	0	0	0	-0.0769453	-0.0408217	0	0	-0.159223	0	0.315496	0.755176	0.382495	0.282145	0	0	0
-57.3	-1.88123			-21.3	0.0554516	-0.0468341	0.176923	0	-0.0551552	0	0.116771	0.670343	0.482895	0.483554	0.548438	0.0785982	-0.158064	-0.189787	0.0837302	0.174428	0	0.555022	0.862977	1.04119	0	0.124687	0	-0.233284	0.27744	-0.00709723	0.127385	0	0.673977	0	0	0	0	0	0	0.139839	0	0.0973619	0	0.517416	0.60883	0.143017	0.161579	0.671403	0
-58.1	3.23459			-22.3	0	-0.133271	-0.116601	0	0	0	-0.135083	-0.3382	-0.017635	-1.05743	-0.212331	-0.0152056	0.127688	0.019871	-0.0253343	0	0.0406652	-0.189127	-1.54724	-0.339176	-0.943604	0	0.00484678	0	-0.0539902	-0.0560842	0.0201674	0	0	0	0.0234044	0	0	0	-0.135471	-0.0393952	0	-0.000199884	0	-0.0951737	-0.876276	-0.126896	-0.334015	-0.268181	0
-58.2	0.643592			-23.3	0	0	0	0.0781426	0.0562995	0	-0.0431135	-0.250009	0	-0.281956	-0.1202	-0.128559	0.261184	0.0594458	-0.0814955	0.0783701	0.130066	-0.181257	-0.141613	0	-0.0512644	0	0	0	0	0	0.129631	-0.0671203	-0.242781	0	0	0.00981679	0.0393475	0.0567058	0	0.0327815	0	-0.131122	0	-0.324987	-0.14113	-0.0705345	0	-0.0520686	0
-58.3	-1.0332			-24.3	0.0803467	0.0915223	0	0.157357	0	0	0	0.0674789	0	0.396112	0.242609	0	0	0	0	0	0	0.115683	0.348943	0	0.260798	-0.0309991	0	0	0.282929	0	-0.228216	0	0	0	0.183846	0	-0.030327	0	0.125933	0.013568	0	0	0.0474321	0.34105	0.684299	0.0171597	0	0.192383	0.113937
-59.1	-0.0703038			-25.3	0.0525234	0	0	0	-0.00370632	0.0364502	0	0.0642243	0	0.0183514	0.0643417	0.010917	0	0	0	0.0815681	0.0373678	0.11634	0.135384	0	0	0	0	-0.555281	0	0	0	0.183778	0	0.0257336	-0.0310855	0	0.302799	0	0.116424	0	0	0	0	0	0	0	0	0.336613	0
-59.2	-0.978907			-26.3	-0.120838	0	0.040174	0.101996	0	0.0115001	0	0.184207	0	0.300986	0.285604	0	-0.0932129	-0.0150993	0.0583003	0	-0.0522174	0.109463	0.132177	0	0.00834247	0	0	-0.207113	-0.00509715	0	-0.232025	0	-0.591551	0.0197028	0	0	0	0.0097774	-0.0749484	0	0	0	0	0.280017	0.511399	0	0	0.203682	0
-59.3	0			-27.3	0.258203	-0.0878172	0.014383	-0.00372735	0.084228	0.0228765	0	-0.0658844	0.0838692	0.000895846	-0.0749333	0	0.0461809	0	-0.126009	0.00212536	0.208832	0	-0.072171	-0.0465408	-0.0463491	-0.0668469	0	0	0	0.0405903	0	0	0.230837	0	0	0	0	-0.0511436	0	0	0	0	-0.00152032	0	0.139224	-0.177105	0	0	0
-60.1	0			-28.3	0	0	0	0	0.19951	0.0848613	0.0313499	0	0	0	0	0.0737451	0	0	0	0	0	-0.115643	0	-0.0512413	0	0	0	0	0	0	-0.0299118	0	-0.880133	0	0	-0.032183	0	0	0	0	0.192282	0	0	0.112761	0.129175	-0.149375	0	0.287056	0
-60.2	0			-29.3	-0.194901	0.121203	0	-0.12064	0.218131	0	0	0	-0.020417	0	0	0	-0.130646	0	0.216215	0	0	0	0	0	0.310564	0	0	-0.0299863	0.194434	0	0.0975292	0	0	-0.112703	0	-0.104384	0	0	0	0	0.0378302	-0.206013	-0.21627	0.137055	0.337365	0	0	0.138833	-0.253424
-60.3	0			-30.3	0	-0.0301167	0	0	-0.147039	0	0	0	0	0.0420205	0	-0.0650867	0	0	0	0	-0.00766517	0	0.113011	0.142214	-0.0756292	0	0	0.0769957	-0.0505762	-0.0402968	-0.0998988	-0.109265	-0.561784	0	0.0352308	0	0	-0.0506799	0.0474883	0	0	0.134629	-0.189886	0.28167	0	0	-0.17954	0.357935	-0.234875
-61.1	-0.165445			-31.3	0.0970022	0	0	0.276599	0	0.0392864	0.0857584	0.0692101	0	0.531925	0	-0.128374	-0.114053	0	0	0	0.0193644	0.0580308	0.156134	0	0	-0.11205	0	0	-0.345815	0	-0.0248049	0	-0.0791507	-0.104633	0	0	-0.227654	0	0	0	-0.152868	-0.0357702	-0.03921	0.0914824	0.256222	0	0	0.0248588	-0.0913287
-61.2	0.305423			-32.3	0	0	0.0609966	-0.107675	0	0	0	0	0.026493	0	0	0	0	0	0	-0.0440001	0.0189028	-0.0828118	0	0	0.0709207	-0.0812861	0.0236724	0	0	0	0.207742	0	0.574613	-0.217686	0	0	-0.164166	0	0	0	0	0	-0.210266	0	-0.00864685	0	0	0	0
-61.3	0.31405			-33.3	0.0340174	0	-0.132287	0	0	0	0.106027	0.0134937	0	3.34199118628317e-05	0	0	0	0.0681143	0	0	0.0844615	0	0.150096	0	0.0172626	0	0	0	-0.30984	0.0480671	0	-0.170638	0	0	0	0	0	-0.133656	0	0	0	0	0	0.0987584	0	-0.0802422	0	0	-0.0837317
-62.1	0.132116			-34.3	0	0	0	0	0	0.26619	0	0	0	0	0	0	0	0	0.12436	-0.0326094	0.060519	0	0	0	0	0	0	-0.0127952	0	-0.077747	0	0	0	0	0	0	0	0	0.167832	0	0.169817	0	-0.123123	0	0	0	0	-0.184914	-0.0586092
-62.2	0			-35.3	-0.0704303	-0.00453634	0	0.0123514	0	0	0	0	0	0	0.0947866	-0.0465492	0	0	0	0	0.127809	0	0.0258374	0.352348	0.0415688	0	0.0419891	0	0	-0.0960434	0	0	0	0	-0.324016	-0.0450359	0	-0.032907	0	0	0.037583	0	-0.0395385	0	-0.304878	0	0	0	-0.16695
-62.3	0			-36.3	0	0	-0.250736	0.159056	0	0	0	0.199387	0.393223	0.545871	0	0	0	0.212781	0	0.0386257	0.1242	0	0	0.266328	0	-0.0341513	0	0	-0.0724326	-0.0306583	0	0	-0.106855	0	0	0	0	0	-0.132642	0	-0.192032	0	0	-0.00225393	0.138008	0	-0.25946	0.083141	0
-63.1	0.0951246			-37.3	0	0	0	0	0	0	-0.14847	0.0106624	0	0	0	0	0	0.0358273	0	0	0	0	0	0	0	0	0	-0.125822	0	0.425583	-0.0364781	0	0	0	0.0884082	0	0	0	-0.113616	0	0	-0.00213797	-0.0952609	-0.22292	0	-0.0632024	0	-0.0312965	0
-63.2	-0.0673729			-38.3	0	0	-0.143106	0	-0.0862485	-0.0711697	0.0891927	0	0	0.136214	0	0	0	0	0	-0.0793377	0	0	0	0	0	0	0	0.254349	-0.0922613	0	0	-0.113774	0.473065	0	-0.0369172	0	0	0	-0.114499	0	0	0	-0.135123	0	0	-0.0567719	0	0.0385166	0
-63.3	-2.32018			-39.3	0.00712593	0	0.147847	0.2501	0	0.0239855	0.129825	0.503903	0.29647	0.404187	0.544095	0	-0.150056	0	0	-0.140843	0	0.492248	0.428485	0.200739	0.296964	0.256887	0.0700871	-0.0756437	0.00438201	0	-0.0484956	0	0	0	0	0	-0.307288	0	-0.151491	0.252311	0	-0.160859	0	1.5981	1.45073	0.394513	0.581072	1.11286	0
-64.1	-3.34542			-40.3	0	0	0.319107	0.44619	0	-0.0105713	0	0.818783	0.922174	1.02254	1.02367	0.294187	0	0	0.489611	0.109237	0	0.691335	0.786821	0.599518	1.03112	0.453069	-0.0936556	-0.444687	0.374573	0	0	0.0203037	0	0	0	0	0	0.0257171	0.135778	0	0	-0.0625312	0	0	2.03567	0.741641	1.4459	1.82386	0
-64.2	-1.8398			-41.3	-0.0313637	0	0	0.0908365	0.444163	0	0	0.0209041	0.114112	0.229199	0.286981	0.0213297	0	0	0	0.139172	0	0	0.572586	0.303294	0.785244	0	-0.0904123	0	0.107428	0	0	0.0287912	0	0.103247	0	-0.00978102	0	0.136234	0	0.0909817	-0.0362048	0	0	0.408446	0	0.694007	0.397342	1.21281	0.588446
-64.3	-3.06387			-42.3	0.0912707	0	0	0	0	0	0	0.560035	0.322297	0.396983	0.476676	0	0	0.184473	0.0529844	0	0.212402	0.586063	0.95026	0.141367	0.390885	0	0	0	0.138511	0	-0.248274	0.0661052	0.215197	0	0	0	0	0.232651	0	0.131953	0.00458708	-0.0191467	-0.251361	1.45036	1.29776	0	0.912905	1.71031	0.120296
-65.1	-1.35105			-43.3	0	0.287856	-0.0438413	0	-0.214246	0	0	0	0.20943	0.0296101	0.672718	0.0572583	0	0.346861	0	0	0	0.00380255	0.515871	0	0.314007	0	0.0227536	0	-0.0331547	0.288537	0	-0.0342889	0	-0.204946	0	0.101009	0	0.236845	0	-0.0328281	0	0	0.230325	2.91091	0.120841	0	0	1.01244	0
-65.2	-2.25782			-44.3	0	0.0915883	0.00859658	0.359345	0	0.0150852	0.0290234	0.696276	0.562369	1.07774	0.551173	0.18003	-0.0296857	0	0.0340493	0.333991	0	0.385597	0.652544	0.708571	0.466335	0.68016	0.00680565	-0.0714378	0.423519	0	0.456841	0	0.841113	0.0710298	0.0672708	0.39583	0.0572775	0.0780198	0	0	0	0.164117	0.318175	1.28201	1.41469	0.400495	1.16189	0	-0.122819
-65.3	-1.03032			-45.3	0	0	0.284164	0	0.0675559	-0.0966139	0	0.183484	0.30965	0.719576	0	0	0	0.135086	0	0.066178	0	0.116391	0	0	0.363791	0	0	0	0	0	-0.0165081	0	0	0	0	-0.0709454	0	0	0.134193	0.00960123	0	0	-0.182697	0.446195	0.245752	0.24996	0.325691	0.44157	0
-66.1	0.626609			-46.3	-0.14146	-0.145356	0.0634813	0	0	0	-0.179012	-0.0703119	0	-0.0101292	0	0	0	0.2005	-0.0212067	0	-0.0361278	0	0.00791486	-0.0895635	-0.0358325	0	0	0	0.00739242	-0.133027	0	-0.166132	-0.428836	-0.0077684	0	0	0.100115	0	-0.114905	0	0	0	0	-0.195708	-0.82308	-0.224739	0	-0.288147	0.304659
-66.2	0.121302			-47.3	0	0	0	0	0	0	0	0	0	-0.00828862	0	0	0	0	-0.0567845	0.0322345	0	0	0.667807	-0.0389749	0	-0.106013	-0.0475446	0	0	0	0	0	0.357753	-0.012185	-0.176686	0	0	-0.409883	-0.159158	-0.0550669	0	0.00829642	0.0109386	-0.178551	-0.140329	0	0	-0.127502	-0.0894296
-66.3	0.0239145			-48.3	0	0.0395049	0	0	0.259181	0	0	0.0508217	0	0	-0.0169958	0.283656	0	0	0	0	0	-0.120113	0	0	0	0	0	0	0.44385	0	0	0	0.441006	0	0	0	0	0	0.290044	0	0	0.00292171	0.258936	0	0	0	0	-0.0929971	0
-67.1	-0.0479163			-49.3	0	0	-0.0138491	0	-0.131235	-0.0182666	-0.0475146	0	0	0	0	0	0	-0.0534459	0	0.265875	0	0	0	0	0	-0.0772153	0	-0.146057	-0.581936	0	-0.14419	0.0307291	-0.568001	0	-0.107794	0.228777	0	0	0	0	0	0	0	0	-0.0192358	0	0	-0.0868939	0
-67.2	0			-50.3	0	0	0	0	0	0	-0.0476202	0	0	0.078134	-0.021887	-0.241208	0	-0.0922939	-0.167977	-0.0796583	0	-0.373632	0	-0.0637256	0	0	0	0	-0.337905	0.0545828	-0.0330029	0	-0.442845	0	0	0	0.0782031	-0.106499	0	0	0	0	-0.271618	0	0	0	-0.0844242	0.0389725	0
-67.3	-0.105563			-51.3	0	0	0	0	0	0.124565	-0.00280062	0	0	-0.122735	0	0	0	-0.0695251	-0.289971	0	0	0	0	0	-0.254914	0	0	0	0	0.00816147	0	0	-0.225882	0	0	0	0	0	-0.0381536	0	0	0	-0.119749	0	0.0501444	-0.0820276	0	0	0
-68.1	-0.00828679			-52.3	0	0	0	0	0	0.0338782	0	0	0	0.0220041	0	0	0	0.0673317	0	-0.0353499	0	-0.323712	0.0755604	0	0	0	0	0	0	-0.0400832	-0.206962	0	-0.177477	0	-0.148903	-0.199604	0	0	-0.00162082	0	0	0	-0.0314159	0	0	0	0	0	0
-68.2	-0.158254			-53.3	0.0467972	0	0	-0.0629424	0	-0.00344495	-0.00888402	0	-0.266602	0	0	0	0	0	-0.0362399	0	0	0	0	0	-0.102233	0	-0.0943949	0	-0.360398	-0.0264013	-0.126268	0	-0.455535	0	0	0	0	0	0	0	0	0	0	0	0.203386	0	0	0.142028	0.00144071
-68.3	0			-54.3	-0.0190731	-0.318489	-0.00613298	0.00101154	0	0	0	-0.223314	-0.0420684	-0.0278597	0	-0.0933554	0	0	0.255779	0	0.322874	0.0469519	0	-0.452082	0	0	0.0550095	0.039091	-0.622473	0	0	0	-0.686476	0	-0.159864	0	-0.215083	0	0	0	0	0	0	0.0335701	-0.0205402	-0.140807	-0.103067	0	0
-69.1	-0.0255868			-55.3	-0.153378	0	0	0.170462	0	0	0	0.167049	0	0.443855	0	0	-0.13574	0	0	-0.28565	0	0.0373984	-0.11184	0.000691514	0	0	0	0	0.0912955	0	0	0	0.144294	-0.024594	-0.0361501	0	0.0229784	0.00433275	0	-0.0342404	-0.137188	-0.0415886	0	0	0.114115	0	0.0982585	0.200833	-0.115291
-69.2	0.0593375			-56.3	0.0825453	0	0	-0.0803284	0	-0.0613277	0.0565783	0.222831	-0.253333	0	0	0	0	0	0.0229883	0.0499875	0	0.0245119	0.091788	0	0.123473	0.21967	0	-0.106492	0	0.221066	0	0.251465	0	0	0	0	-0.140624	0	0	0	0.0192643	0	0.119406	0	-0.0631814	0	0	0	0
-69.3	0.131404			-57.3	0.100446	0	0	0	0	0	0	0	-0.00290464	0	0.0805661	0	0.231203	0.0697225	-0.013223	0	-0.149117	0	-0.127304	0	0.199916	0	0	-0.0400484	0	-0.056988	0	0.239806	0.163003	0	0	-0.0226239	0.040779	0	0.161639	-0.109784	0	0.133019	0.105122	0	0	-0.163924	-0.088992	0	0
-70.1	0			-58.3	0	0	0	0	0	0	0	0	-0.0261615	0	0	0	0	-0.0828202	0.0269112	0	0	-0.132223	0	0	0	0	0	0	0	0	-0.115415	0	0	0	0	0	-0.175007	0	0	-0.187419	0	0.207908	-0.122024	-0.0817854	-0.0736665	0.00230072	0	0	0.118109
-70.2	0			-59.3	0	0	0.103713	0	-0.0283888	0	-0.0252897	0.180969	0	0.174235	0	0	0	0.195082	-0.141395	-0.111179	0	0	0	0	0.103485	0	0	0	0	0	-0.030946	0	0	0	-0.0247126	0	0	0.101357	0.128806	0	-0.0232214	0	0.0393139	0	0	0	-0.0826795	0	0
-70.3	-0.371406			-60.3	0	0	0	-0.157935	-0.0555297	0	0	0.228261	-0.192734	0	0.23223	0	0	0	-0.0914406	0	0	-0.0318912	0.376419	0.0481241	0	-0.172074	0	0	0	-0.0611599	-0.231593	0	0.298229	0	0	0	0	0	0.25179	0	-0.0071317	0	-0.00975967	0	0.00446036	0	-0.063451	0.119373	-0.0300465
-71.1	0.382811			-61.3	0.0425116	0	0	0	0	0	0.100624	0	0	0	0	0.0467361	0	0	0.278374	0	-0.0787178	-0.0977447	0	-0.0740802	0	-0.426691	0	-0.159728	0.00133818	0	0	0.0859903	0	0	0	-0.0310985	0	0	0	0.00220639	0	-0.00473536	0	-0.0529605	-0.252933	-0.180172	0	-0.196786	0
-71.2	1.35368			-62.3	-0.0152435	-0.069289	0	0.00557707	0	0	0	0.226139	0	0.360551	0.0555501	-0.00758944	0	0	0	0	0	0.0738746	0	0	0	0	0.0265487	-0.0801068	-0.319575	0	0	0.0869626	0	0	-0.133232	0	0	0	0	0	0	0	0	-0.244983	-0.337934	0	0	-0.455944	0
-71.3	-0.470399			-63.3	0	0	0	0	-0.0715598	0.0995827	0	-0.0297683	0	0	0	0	0	-0.305502	-0.0817505	0	-0.166428	0	0.599268	0	0	0	0	0	0	0.15976	-0.0589955	0.166465	0	-0.130204	-0.109004	0	0	0	0	0	0	0	0	0	0.0738586	0	0	0	-0.232828
-72.1	-1.33795			-64.3	-0.0600832	-0.0755101	0	0	0	0	0.300561	0.436583	0	0.308511	0	0	-0.13481	0	0	0.166805	0	0	0.385647	0.0654435	0.148393	0.319618	0	0	0.0166961	0	-0.180707	0	0.183883	0	0	0	0	0	0	0	0.32347	-0.244579	0	0	0.351459	0.188722	0	0.256345	0
-72.2	-4.11158			-65.3	0	0	0	0.878214	0	-0.0739789	0.567471	0.936923	1.26565	0.848845	0.994703	0.721357	-0.156606	0.0448032	0	0.100993	0	0.7276	1.14945	1.03063	0.913893	0	0	-0.384206	0.464663	0.0596951	0	0	0.405098	0.137273	0	0	0.00807675	0	0	0.0723127	0.0743135	0.0238046	0.0288457	1.83052	2.11636	1.08792	1.09712	1.74845	0.108933
-72.3	-0.292654			-66.3	-0.242471	-0.0997835	-0.282067	-0.636725	-0.0416229	0	0	-0.0875741	0	-0.171819	0	0	0	0.241396	0.0598797	-0.160838	0	0	0	0.0534917	-0.177894	-0.0790802	0	0	0	0	0.113259	-0.0908969	0	0	-0.0680545	0	0.0752338	0.152772	0	0	-0.257703	0.0243542	-0.0162697	-0.130581	0.104949	-0.162865	0	0.181387	-0.13097
-73.1	0.452273			-67.3	0	0	0	-0.0286981	0	0	0	-0.268963	0	0	0	-0.0767872	0	-0.07625	-0.100836	-0.122086	0.0437254	0	0	0	0	-0.0638187	-0.0338977	-0.00952076	-0.213733	-0.136597	0	0	0.0424704	0	-0.0147717	0	0	0	-0.0922874	0	0	0	0	-0.177875	-0.200486	0	0	-0.0984744	0
-73.2	1.98017			-68.3	-0.355539	0	0.0232394	0	-0.10697	0	0	0.0423599	0.396294	0.301296	0.0879843	0	-0.256249	0	0	0	0	0.452185	0.445061	0.137179	0	-0.143958	-0.125086	0	0	0.176098	0	0	-0.220824	0	-0.230358	0	-0.0908976	0	0.0363969	-0.114191	0	0	0	0	-0.0484482	0	0.195749	-0.174534	0.0104394
-73.3	-2.26779			-69.3	0	0	0	-0.105893	0	0	0	0.408348	0.216647	0.549139	0.495173	-0.00605161	0	0	0.134085	0	0	0	0.386764	0	0.143477	0	0	0	0	0	0	-0.181711	0.2056	0.066343	0	0	0.212264	0	-0.0281187	0.125423	0	0	0.147079	0.895732	0.916798	0.389737	0.260917	1.23073	0
-74.1	-0.407181			-70.3	0	0	0	0	0	-0.0597031	0.095521	0.249794	0	0	-0.119467	-0.142347	0	0	0.165365	-0.0397793	-0.152062	0	0.0143822	0	0.163494	0	-0.247349	0	0	0	-0.0330399	0	0	0	-0.134957	-0.0624847	0	0	-0.0974358	-0.0634626	0	0	0.00984353	0.114907	0.128982	0.0181726	-0.0330623	0.0269885	0
-74.2	0			-71.3	-0.25776	0	0	0	0.200953	0	0	-0.0225444	0	0.0664696	0	-0.0336472	0	0	0.0110576	-0.34156	0	0	0.271186	0	0	0	0	-0.04452	0	0	-0.331578	0	0.288341	0	0	0	0	-0.00760782	0.00504123	0	0	-0.0555809	0	0	-0.0167209	0	-0.196518	0	-0.0709303
-74.3	0			-72.3	0	0	0	0	0	0.293346	0	0	-0.0832369	0.16403	0	0	0	0	0	0.126711	0	0.398375	0	0	0	0	0	-0.0620878	0	0.0280243	-0.0653036	-0.348211	0	0	-0.162985	0	-0.113539	-0.0945769	0.113238	0	0	0.0308565	0.062687	0	0.00468636	0	0	0	0
-75.1	0			-73.3	0	0	0	-0.00928615	-0.115728	-0.494689	0	0	0.151355	0.0336632	0.293658	0	0.208167	0.248235	-0.0465651	0.537581	0	0	0	-0.0119609	0	-0.110393	0	0	-0.0100647	0	0.032672	0	0	0	-0.081201	0.0800164	0.463746	0.0990713	0.146356	0.14288	0	0.0376001	0.0835031	0	0.105457	0	0	0.0399128	0
-75.2	0			-74.3	0	0	0	0	0	0	0.0238972	0	0.0309684	0	0	0.0731039	0	0.0881892	0	0	0.270593	0	0	0	0	0	0	0	0	-0.232513	0	-0.136501	0.0638336	-0.0685954	0	-0.0939726	0	0	0	-0.360465	-0.0211141	0	0	0	0	0	0	0	-0.210882
-75.3	0.0663763			-75.3	-0.0742231	-0.287826	-0.056478	-0.0312905	0	-0.0317242	0	0	0	0.132224	-0.0832172	0	0	0	-0.0828407	0	0	0	0.5504	0	0.0845933	0	0	-0.0471082	0	0	0.0865926	-0.0914989	0	-0.0029045	0.0205775	-0.437813	0	0	0	0	0	0	0	0	0	0	0	0	-0.0965072
[truncated: 180 more columns]

## Sheet: Full Quadratic Model - Table 1
	Lambda = 0 (full model)			These data correspond to Figure 8b
	Linear Coefficients			Quadratic Coefficients
Site number	Coefficients	Comments
	6.6565	constant, \beta_0		Sites	-1.1	-2.1	-3.1	-4.1	-5.1	-6.1	-7.1	-8.1	-9.1	-10.1	-11.1	-12.1	-13.1	-14.1	-15.1	-16.1	-17.1	-18.1	-19.1	-20.1	-21.1	-22.1	-23.1	-24.1	-25.1	-26.1	-27.1	-28.1	-29.1	-30.1	-31.1	-32.1	-33.1	-34.1	-35.1	-36.1	-37.1	-38.1	-39.1	-40.1	-41.1	-42.1	-43.1	-44.1	-45.1
-1.1	0.109162	linear coefficients, \beta_i		-1.1	0	0	0	0	0	0	0	0	0	0	0	0	0	0	0	0	0	0	0	0	0	0	0	0	0	0	0	0	0	0	0	0	0	0	0	0	0	0	0	0	0	0	0	0	0
-1.2	-0.291369			-2.1	0.358357	0	0	0	0	0	0	0	0	0	0	0	0	0	0	0	0	0	0	0	0	0	0	0	0	0	0	0	0	0	0	0	0	0	0	0	0	0	0	0	0	0	0	0	0
-1.3	-1.3017			-3.1	-0.12596	-0.117563	0	0	0	0	0	0	0	0	0	0	0	0	0	0	0	0	0	0	0	0	0	0	0	0	0	0	0	0	0	0	0	0	0	0	0	0	0	0	0	0	0	0	0
-2.1	-1.49533			-4.1	-0.260307	0.103692	0.146033	0	0	0	0	0	0	0	0	0	0	0	0	0	0	0	0	0	0	0	0	0	0	0	0	0	0	0	0	0	0	0	0	0	0	0	0	0	0	0	0	0	0
-2.2	0.421899			-5.1	-0.226874	-0.109884	-0.106349	-0.235289	0	0	0	0	0	0	0	0	0	0	0	0	0	0	0	0	0	0	0	0	0	0	0	0	0	0	0	0	0	0	0	0	0	0	0	0	0	0	0	0	0
-2.3	0.189647			-6.1	0.44442	0.0113114	-0.219898	-0.0624257	0.521517	0	0	0	0	0	0	0	0	0	0	0	0	0	0	0	0	0	0	0	0	0	0	0	0	0	0	0	0	0	0	0	0	0	0	0	0	0	0	0	0
-3.1	-1.39264			-7.1	-0.262892	0.0964986	0.295977	0.437418	-0.231134	-0.176991	0	0	0	0	0	0	0	0	0	0	0	0	0	0	0	0	0	0	0	0	0	0	0	0	0	0	0	0	0	0	0	0	0	0	0	0	0	0	0
-3.2	-2.70104			-8.1	0.0538695	0.128415	0.179045	0.430596	-0.0188027	-0.155237	0.550935	0	0	0	0	0	0	0	0	0	0	0	0	0	0	0	0	0	0	0	0	0	0	0	0	0	0	0	0	0	0	0	0	0	0	0	0	0	0
-3.3	-2.19251			-9.1	0.314838	0.0225711	0.0806325	0.145533	-0.0336177	0.188629	0.194474	0.793342	0	0	0	0	0	0	0	0	0	0	0	0	0	0	0	0	0	0	0	0	0	0	0	0	0	0	0	0	0	0	0	0	0	0	0	0	0
-4.1	-3.21078			-10.1	-0.0957298	0.213368	0.23944	0.57523	-0.154441	-0.223323	0.744856	1.28113	0.789023	0	0	0	0	0	0	0	0	0	0	0	0	0	0	0	0	0	0	0	0	0	0	0	0	0	0	0	0	0	0	0	0	0	0	0	0
-4.2	-2.62651			-11.1	-0.133795	0.26281	0.447325	0.357159	-0.0421734	0.115854	0.294168	1.02086	0.940158	1.1597	0	0	0	0	0	0	0	0	0	0	0	0	0	0	0	0	0	0	0	0	0	0	0	0	0	0	0	0	0	0	0	0	0	0	0
-4.3	-0.482302			-12.1	-0.0604324	-0.115029	0.0273536	-0.0718858	0.0938914	0.0884762	-0.0547269	0.21855	0.218957	0.238552	0.0535965	0	0	0	0	0	0	0	0	0	0	0	0	0	0	0	0	0	0	0	0	0	0	0	0	0	0	0	0	0	0	0	0	0	0
-5.1	1.23043			-13.1	-0.529487	-0.0232233	-0.38032	-0.307637	0.0227192	0.00810031	-0.165502	-0.547192	-0.522095	-0.425911	-0.489383	0.0312557	0	0	0	0	0	0	0	0	0	0	0	0	0	0	0	0	0	0	0	0	0	0	0	0	0	0	0	0	0	0	0	0	0
-5.2	-0.410534			-14.1	0	0.0683379	0.131252	-0.00899461	0.122543	-0.110367	0.0268334	0.198986	-0.173904	-0.0630901	0.403668	0.107014	-0.269303	0	0	0	0	0	0	0	0	0	0	0	0	0	0	0	0	0	0	0	0	0	0	0	0	0	0	0	0	0	0	0	0
-5.3	-0.660453			-15.1	0.275655	0.0774275	0.117705	0.228448	0.0556567	-0.0103674	0.230657	0.227009	0.279339	0.472734	0.206495	0.0584644	-0.213782	-0.170473	0	0	0	0	0	0	0	0	0	0	0	0	0	0	0	0	0	0	0	0	0	0	0	0	0	0	0	0	0	0	0
-6.1	-0.867875			-16.1	-0.515119	-0.128417	0.223068	0.15478	-0.140368	-0.0570931	0.138328	0.286901	0.0434697	0.498657	0.271875	-0.0279748	-0.102106	-0.00254676	0.13714	0	0	0	0	0	0	0	0	0	0	0	0	0	0	0	0	0	0	0	0	0	0	0	0	0	0	0	0	0	0
-6.2	0.346868			-17.1	0.081797	-0.0455579	0.0961092	-0.120102	-0.111678	0.123677	0.274328	-0.15463	-0.0728403	-0.202852	-0.107043	-0.118115	0.0315399	0.0753878	0.057733	0.218661	0	0	0	0	0	0	0	0	0	0	0	0	0	0	0	0	0	0	0	0	0	0	0	0	0	0	0	0	0
-6.3	-2.21945			-18.1	0.804097	0.158578	0.375466	0.344365	-0.141973	-0.0881174	0.332615	0.723339	0.470958	0.603679	0.580776	0.0996986	-0.0499502	0.02271	0.0840277	0.212685	-0.280985	0	0	0	0	0	0	0	0	0	0	0	0	0	0	0	0	0	0	0	0	0	0	0	0	0	0	0	0
-7.1	-3.62446			-19.1	0.40643	-0.14571	0.558191	0.504857	-0.144138	-0.0117328	0.50831	1.14871	0.783426	1.59391	1.23374	0.266301	-0.409076	0.213334	0.299255	0.519051	-0.12957	1.33807	0	0	0	0	0	0	0	0	0	0	0	0	0	0	0	0	0	0	0	0	0	0	0	0	0	0	0
-7.2	-1.65825			-20.1	-0.311517	-0.0390015	-0.131859	0.0511958	0.0182111	-0.054902	0.150634	0.460075	0.240697	0.714039	0.400686	0.110449	-0.199534	0	-0.00557689	0.134397	0.0700547	0.626107	0.90653	0	0	0	0	0	0	0	0	0	0	0	0	0	0	0	0	0	0	0	0	0	0	0	0	0	0
-7.3	-3.14985			-21.1	0.233606	0.111423	0.354131	0.432332	-0.0737904	0.0153481	0.373444	0.932729	0.663177	0.985319	0.984292	0.181973	-0.0490976	0.153359	0.152881	0.23053	-0.0231276	1.03937	1.33121	1.25305	0	0	0	0	0	0	0	0	0	0	0	0	0	0	0	0	0	0	0	0	0	0	0	0	0
-8.1	-0.0898294			-22.1	-0.137141	0.154947	0.2378	0.188118	0.090494	-0.0220754	-0.072477	0.00876258	0.264155	0.00812681	0.0599342	-0.0332005	0.0626444	0.123139	-0.0316602	-0.0547112	-0.00183512	-0.332885	0.117268	0.0355116	0.297844	0	0	0	0	0	0	0	0	0	0	0	0	0	0	0	0	0	0	0	0	0	0	0	0
-8.2	0.545459			-23.1	-0.0304929	0.0744452	0.00151487	-0.143429	-0.00334149	0.0392494	-0.0193757	-0.0784922	-0.0495183	-0.269356	-0.224424	-0.0845947	-0.0216593	0.0274994	0.0489937	-0.106915	-0.00413655	-0.298735	-0.0869516	-0.35321	-0.0572665	-0.154617	0	0	0	0	0	0	0	0	0	0	0	0	0	0	0	0	0	0	0	0	0	0	0
-8.3	1.62945			-24.1	0.0425217	-0.0553729	-0.131375	-0.290127	-0.0808716	0.0916828	-0.0444153	-0.314664	-0.207199	-0.400961	-0.307831	-0.195383	0.0964513	-0.0386369	-0.143996	0.0303783	0.0986364	-0.127709	-0.597007	-0.206316	-0.457992	-0.0526969	-0.144657	0	0	0	0	0	0	0	0	0	0	0	0	0	0	0	0	0	0	0	0	0	0
-9.1	-1.13659			-25.1	0.345968	0.116323	0	0.198927	-0.116152	-0.10194	0.210589	0.284972	0.267836	0.506511	0.232361	0.234218	-0.241674	0.142498	0.17924	0.0527745	0.0626308	0.326547	0.731361	0.236262	0.107443	-0.0729315	0.0018928	-0.379135	0	0	0	0	0	0	0	0	0	0	0	0	0	0	0	0	0	0	0	0	0
-9.2	-0.556837			-26.1	0.0879434	0.108486	0.261351	-0.168767	-0.0321667	0.0422183	0.0751166	0.200077	0.156545	0.182369	0.025922	-0.027305	0.0791911	-0.110154	-0.100546	0.0972284	-0.079733	0.0549091	0.210751	-0.128998	0.0431648	-0.135557	0.18014	-0.11081	-0.0114927	0	0	0	0	0	0	0	0	0	0	0	0	0	0	0	0	0	0	0	0
-9.3	1.09362			-27.1	-0.0999506	-0.0217425	-0.0541418	-0.104699	0.0208191	-0.0521064	-0.275268	-0.0777586	-0.0246217	-0.197714	-0.0878304	0.168313	0.0646095	-0.0250463	0.0918782	-0.158308	0.0118896	-0.144284	-0.169548	0.193947	-0.130328	-0.0280951	-0.0237994	0.0272596	-0.0156944	-0.606318	0	0	0	0	0	0	0	0	0	0	0	0	0	0	0	0	0	0	0
-10.1	0.357132			-28.1	-0.118813	0	-0.104189	0.436203	-0.165359	0.0581401	-0.128032	-0.445164	0.150559	0.105621	-0.206765	-0.0596743	-0.0616411	-0.172896	0.0129314	0.04224	0.0155618	-0.323267	0	-0.0911644	-0.250862	-0.245237	0.244341	-0.0165579	-0.139408	0.418921	-0.351477	0	0	0	0	0	0	0	0	0	0	0	0	0	0	0	0	0	0
-10.2	0.622469			-29.1	0.0992029	0.320189	-0.0416933	0.503187	0.122151	0.0177828	0.0662619	0.320058	0.721386	0.123835	0.191737	0.261973	0.138847	-0.549632	0.0822654	-0.265405	-0.540244	0.369767	0.959299	0.396505	0.438731	-0.274331	0.109667	-0.801315	1.19159	-0.274127	1.68567	-1.44563	0	0	0	0	0	0	0	0	0	0	0	0	0	0	0	0	0
-10.3	-0.522915			-30.1	0.11567	-0.101467	0.073177	0.215965	0.165478	-0.0646002	0.438115	0.392485	0.626238	0.4782	0.440137	0.00735794	0.0322298	-0.0594066	0.231105	0.228845	0.00680025	-0.231532	-0.359484	-0.119338	0.238553	-0.28331	-0.0162134	-0.177499	-0.735895	-0.503966	-0.209981	0.281246	-0.461951	0	0	0	0	0	0	0	0	0	0	0	0	0	0	0	0
-11.1	-0.259922			-31.1	-0.360004	0.256101	-0.0691821	-0.337571	0.00831336	-0.105634	-0.203689	-0.244939	0.0541857	0.500876	0.334747	-0.532992	0.156753	-0.355608	0.244122	-0.459195	0.137598	0.564977	0.314692	0.205676	0.0534418	0.792965	0.0955384	-0.119172	0	0.0990538	-0.154788	-0.0898236	-0.161416	0.385987	0	0	0	0	0	0	0	0	0	0	0	0	0	0	0
-11.2	-0.174476			-32.1	-0.00509289	-0.132632	0.300596	-0.362344	0.232062	-0.475973	-0.139095	-0.0619725	-0.27045	0.59518	0.0976733	0.303937	0.105562	0.0681714	-0.183574	0.187472	-0.0199408	-0.0951089	0	-0.0942507	0.312761	0.228394	-0.222398	0.155349	0.41665	-0.00324915	-0.105062	-0.334312	0.140031	0.365106	-0.329891	0	0	0	0	0	0	0	0	0	0	0	0	0	0
-11.3	0.41979			-33.1	-0.0345227	0.0250944	-0.501594	-0.205545	-0.146424	0.136061	-0.108541	0.145175	0.0401911	-0.191657	0.401966	0.134449	-0.0513677	-0.22232	-0.168026	-0.0549909	-0.151804	0.485074	0.282159	0.077143	0.284796	-0.0991455	0.114075	-0.157833	-0.227865	-0.277394	0.0124598	-0.0732252	0.440384	-0.449147	-0.49569	-0.470548	0	0	0	0	0	0	0	0	0	0	0	0	0
-12.1	0.472582			-34.1	-0.13775	0.101028	0.370201	-0.634907	-0.017672	0.154548	0.301436	-0.373651	-0.341812	-0.0417231	-0.0317692	-0.195023	0.322144	-0.126317	0.0646635	0.135982	0.192473	-0.356565	-0.539861	-0.163062	-0.0263957	-0.146693	-0.198027	-0.0150077	0.210099	-0.552943	0.154341	0.0212039	0.401643	0.29582	0.0277089	0.708103	-0.0726683	0	0	0	0	0	0	0	0	0	0	0	0
-12.2	0.390916			-35.1	0.179807	-0.21465	-0.17254	0.217634	-0.10226	0.00529759	0.508176	0.132792	0.136293	-0.316426	0.508989	-0.100761	0.0350093	0.148542	0.0221181	0.131294	-0.100239	-0.228299	0.217289	-0.497598	-0.256878	-0.0539627	-0.196342	-0.349267	0.221309	0.241887	0.0847358	0.307444	-0.425518	-0.482229	0.102334	-0.268813	0.155569	-0.103289	0	0	0	0	0	0	0	0	0	0	0
-12.3	-0.999146			-36.1	-0.0233736	-0.0727461	-0.292883	0.20306	-0.269727	0.0580253	0.676521	0.280479	0.10707	0.0446028	0.351939	-0.152909	-0.208953	0.00402762	0.048389	-0.0751123	0.312127	0.183918	0.132251	0.274014	0.00850721	-0.00957415	-0.0537268	-0.167619	-0.0842028	0.459314	0	0.121027	-0.513667	0.0402164	0.140698	0.550211	0.187212	0.0254662	0.167314	0	0	0	0	0	0	0	0	0	0
-13.1	0.108235			-37.1	-0.0427346	-0.0887985	0.0918777	-0.181965	0.0453104	0.391245	-0.255925	-0.251352	0.486077	-0.306475	0.223386	-0.181138	0.0615484	0.587273	-0.301844	-0.000722065	0.131091	-0.379233	0.00324879	0.276411	-0.211052	0.359843	-0.0651465	0	0.285153	0	-0.0443035	0.0854211	-0.165628	-0.140586	0.111269	-0.34226	0.085534	-0.3965	0.128176	0.165048	0	0	0	0	0	0	0	0	0
-13.2	0.253269			-38.1	0.164829	-0.0401159	-0.352131	0.350964	0.0421945	-0.361964	0.382379	0	-0.22721	0.0833551	0.161104	-0.435691	-0.178675	-0.243498	-0.233734	0.591795	-0.192881	-0.0185035	0.352734	-0.0814419	-0.224868	0.00987198	0.255961	-0.0178051	-0.0268206	-0.131972	-0.226572	-0.184151	0.549185	0.0798282	-0.390238	-0.162205	0.0909716	-0.244495	-0.558605	-0.0935665	-0.312308	0	0	0	0	0	0	0	0
-13.3	0.274375			-39.1	-0.125741	0.135116	0.453671	-0.0374699	-0.0278145	0.120662	-0.155753	0.179243	0.302162	0.549021	-0.134161	0.6356	-0.508808	-0.600643	-0.0257034	0.584382	0.00820309	0.251237	0.267358	-0.135608	0.299478	0.490096	-0.137543	0.504955	-0.402963	-0.0599683	-0.0753478	-0.28201	-0.811104	-0.733393	-0.42252	-0.213558	-0.185093	-0.448722	-0.269619	0.19124	-0.106872	-0.361965	0	0	0	0	0	0	0
-14.1	-3.96152			-40.1	-0.0170764	0.419842	0.445813	0.477258	0.0162779	0.292003	1.17622	0.814501	0.430788	0.51917	0.604083	0.212364	-0.486056	0.281662	-0.0585074	0.116246	0.107339	1.44396	0.678023	0.574723	0.827017	0	-0.448566	-0.776641	-0.211725	0.883675	0.474446	-0.198888	-0.200466	0.557524	0	-0.00893105	0.31415	-0.344402	-0.00518961	0.781823	-0.107535	-0.382174	0.168377	0	0	0	0	0	0
-14.2	-4.15922			-41.1	-0.143758	0.170801	0.793291	0.628211	0.916092	0.054135	0.8707	1.52019	0.964529	1.11101	1.02648	0.761815	-0.0261662	-0.407807	-0.198597	0.904607	-0.116708	1.00742	1.29659	1.19612	0.674534	-0.722273	0.104587	-0.29075	0.190321	0.312566	-0.505279	0.255549	0.365307	-0.174225	0.162161	-0.23444	0.209173	0.0733728	0.734822	0.285271	0.145763	-0.366396	0.171371	1.99748	0	0	0	0	0
-14.3	-2.63855			-42.1	0.270068	0.218252	-0.209646	0.321648	-0.107319	-0.275422	0.253876	0.969981	0.694774	0.575916	0.528276	-0.0452662	-0.112463	0.123324	0.15961	0.231307	0.254173	0.353511	0.312727	0.385601	0.584007	-0.114372	0.183809	-0.188835	0.34746	0.48501	0.332605	0.377769	-0.412183	0.0735655	-0.326704	0.310608	0.331073	-0.42218	0.120428	0.315362	-0.0283397	0.0456624	0.0390808	1.28448	1.56115	0	0	0	0
-15.1	-2.68983			-43.1	-0.216547	0.0165527	0.516654	0.204914	0.0789607	0.309906	0.0780567	0.181278	0.469409	0.163814	0.536959	-0.00396611	-0.420707	0.353077	0.175285	0.030009	-0.0506456	0.77879	0.512222	0.108476	0.793176	0.546142	-0.256379	0	0.52482	0.106301	0.330903	-0.182658	0.277818	0.209359	-0.068482	-0.270286	-0.146595	-0.232284	0.189689	0.530275	0.0188431	0	-0.182833	2.31367	1.33648	1.1674	0	0	0
-15.2	-4.15816			-44.1	0.0254719	0	0.637419	0.844458	0.0689744	0.847203	0.176994	1.08823	0.231762	0.840423	0.562242	0.108523	-0.905492	-0.075706	0.0303741	0.170822	-0.0546431	0.412547	0.995045	0.904507	0.786849	0.301297	-0.0624201	-0.360083	0.226365	0.24106	0.281553	-0.129451	0.599217	0.314095	0.101358	-0.0245007	-0.318426	-0.0884036	-0.0182101	0.643797	-0.0798001	-0.2092	-0.287015	2.02058	2.23273	1.40365	1.932	0	0
-15.3	-0.530668			-45.1	0.306349	-0.117426	0.294708	0	-0.106455	-0.38715	-0.248084	-0.282291	-0.0843275	-0.078649	-0.014667	-0.330886	-0.278452	-0.185402	0.0191138	-0.238186	-0.127023	0.0260115	0.468725	-0.092002	0.0628118	-0.0349022	-0.141389	0.289399	-0.244079	0.504594	0.0554761	-0.153819	-0.731751	0.0643314	0.208484	0.133838	0.264605	-0.269731	-0.0953329	0.193873	0.0255549	0.0964185	-0.210055	0.0722047	0.150623	0.201187	0.0655042	0.419027	0
-16.1	0.406936			-46.1	0.0717916	-0.0681992	0.0532703	0.0340013	0.0575918	-0.0929147	0.218131	-0.298091	0.350301	-0.320103	-0.41036	0.252138	0.235839	-0.256473	-0.121661	-0.140668	0.118972	0.224727	0.0212514	0.373285	0.293658	-0.021246	0.206346	-0.376513	0.559849	0.193495	0.23857	-0.203659	0.332123	-0.238162	0.0577605	0.220364	-0.024438	0.0544314	0.314448	-0.20594	-0.0945323	-0.215228	-0.0443669	0.163603	-0.436264	-0.159758	-0.00669392	-0.139422	-0.296864
-16.2	0.302538			-47.1	-0.200213	0.179348	0.198382	-0.180494	-0.761839	0.517747	0.0144565	0.225587	-0.134916	-0.380807	0.346453	0.18277	0.0306192	0.252876	0.235503	-0.0367001	-0.0785831	0.0231988	-0.319901	-0.0473709	-0.164353	-0.301168	0.490682	-0.0788248	0.111251	-0.0143939	0.00920104	-0.394316	0.383535	-0.307637	-0.137965	0.695382	-0.0318117	-0.656969	-0.512977	0.264132	-0.10648	0.166794	-0.00995123	-0.549697	-0.357615	-0.247371	-0.431485	-0.259311	-0.033571
-16.3	-0.0549209			-48.1	-0.155097	-0.112235	-0.301853	0.332671	0.0750397	0.0441183	0.0459764	0.682805	0.503215	0.415226	0.450935	0.0836032	-0.221767	0.644074	-0.188185	0.852566	0.0118446	-0.34814	0.37673	-0.586026	-0.364287	-0.332026	0.30599	-0.166486	0.0263425	-0.391496	0.0722784	-0.0287141	0.56171	0.209252	-0.191692	-0.250173	-0.274746	-0.0770746	0.0682604	0.531754	-0.0295033	-0.171545	0.0474123	-0.0311312	0.0341966	0.39815	0.0145287	-0.118254	-0.261414
-17.1	-0.0416881			-49.1	-0.107009	0.449642	0.454376	0.0375752	-0.378808	-0.102224	0.407884	-0.364627	-0.182113	0.18706	0.185466	0.184782	-0.433348	-0.187289	0.0467545	0.0770825	0.316852	0.195947	-0.0608229	-0.256215	0.255972	0.0474281	0.144261	0.0537249	-1.03486	-0.239096	-0.138721	0.136047	-0.268393	0.239624	0.217634	-0.203689	0.208784	-0.171228	-0.574204	-0.3781	-0.0935777	-0.317254	-0.0411968	-0.077221	0.12542	0.30965	-0.303682	-0.174159	0.0419925
-17.2	-0.465751			-50.1	0.0652784	-0.12721	0.235998	0.24065	0.10246	0.084596	0.0699646	-0.223145	-0.134175	-0.319475	0.266203	-0.157443	-0.225013	0.096841	0.13008	-0.249518	-0.0833465	0.189753	-0.0657272	0.194357	0.524782	-0.31203	0.32357	0.396859	-0.403274	-0.189306	-0.319555	-0.139912	-1.17022	0.320259	-0.122078	0.0556731	-0.342476	-0.375743	-0.249492	-0.0968486	0.184381	-0.249022	-0.423469	0.490604	0.557751	0.052506	0.0541249	0.458882	0.017158
-17.3	-0.0728065			-51.1	-0.145065	0.0297713	-0.508327	-0.658144	0.226771	0.108672	0.34048	0.372524	0.00465571	-0.0472319	0.149076	-0.0985916	0.0166598	-0.104594	0.0781393	-1.15068	-0.494071	0	-0.0953741	-0.272047	-0.634921	0	-0.904412	0.225943	-0.0119286	-0.341199	-0.364194	-0.392632	-0.367834	0.360284	0.264008	0.0861042	-0.0137963	0.160965	-0.116146	-0.0598016	-0.0549893	0.0741251	-0.279737	0.00247442	0.0346023	-0.251568	0.0036087	0.202273	0.0858941
-18.1	0.482273			-52.1	0.382938	0.0228867	0.364054	0.454334	-0.0423963	-0.124572	0.039882	-0.323872	-0.167611	0.438365	-0.109396	-0.106694	-0.0702684	-0.39841	-0.157979	0.586717	-0.0326209	-0.226942	0.758465	0.304422	0.71303	-0.173359	0.0225018	-0.404115	1.12025	-0.606375	0.572748	-0.360844	0.564885	-0.263257	0.139963	0.121639	-0.349257	-0.0569724	-0.0254741	0.453988	0.110325	0.0924787	0.171663	0.0923051	-0.0132541	0.0388044	0.280333	0.135585	-0.344167
-18.2	0.183301			-53.1	0.00719187	-0.10642	0.606537	0.06194	0.0496662	-0.177218	0.339938	-0.20827	-0.12386	-0.0256912	-0.0222159	0.258527	-0.283858	-0.239684	0.0838176	-0.116162	0.08303	0.217826	0.182714	-0.34995	-0.103587	-0.544083	0.200495	-0.00695788	-0.48427	0.21302	0.143028	0.0171206	-0.739992	0.318893	-0.120422	-0.320392	-0.181845	0.083039	-0.431656	-0.127047	0.316457	-0.144003	-0.156828	-0.201931	0.0210556	0.04216	-0.19224	-0.232096	-0.168281
-18.3	0.151474			-54.1	-0.596556	-0.283349	0.0673421	-0.877991	0.616661	0.219615	-0.0457086	0.0718077	-0.129758	0.349463	-0.0208499	0.0185348	-0.318396	0.14154	-0.140341	-0.0234329	-0.110092	0.393581	0.47623	0.0963781	-0.00934106	0.0688161	0	-0.0349408	-0.92869	0.518501	-0.483174	0.465019	-0.519763	-0.504828	0.596667	0.0357395	0.119652	0.0769854	0.047167	0.421774	-0.051307	0.231472	-0.238516	-0.37168	-0.42869	-0.0249681	-0.0534732	-0.15959	0.354174
-19.1	-0.174086			-55.1	-0.332037	0.0761447	-0.320048	0.526542	-0.0498353	-0.264455	0.241363	-0.358948	-0.098374	-0.0593329	0.279924	0.104257	-0.357115	-0.00910051	0.210895	-0.645134	-0.127598	-0.31741	0.167422	-0.24118	0.0798827	-0.225312	0.0164307	-0.190928	-0.637351	0.334461	-0.107048	-0.399043	0.0276027	-0.602344	0.149609	0.118612	-0.109262	0.15159	0.245129	0.181968	-0.200118	0.0399346	0.0515866	0.0172796	0.116463	0.228001	0.153414	-0.0264175	-0.0611971
-19.2	-0.0812282			-56.1	0.39864	0.0135358	-0.138579	0.248066	0.0181724	-0.69941	0.14893	0.185454	0.474371	0.133812	-0.293874	-0.118237	0.213171	0.295054	-0.0563609	-0.247743	0.0882739	-0.505394	-0.311419	-0.0327931	0.386695	0.0135156	0.262711	-0.206433	0.261884	0.0694541	0.251556	-0.330469	0.406514	-0.0639378	0.157625	0.0096534	-0.132488	0.423313	-0.124115	0.207745	0	0.0216125	-0.0640142	-0.0442951	0.241889	-0.47593	0.15831	0.00426654	0.0625178
-19.3	0.0271788			-57.1	0.0801298	0.170485	0.206489	-0.371197	-0.392302	0.202196	0.0747989	0.0479306	0	0.064313	0.27458	-0.0450181	-0.124664	0.431234	0.207886	-0.284335	-0.000124859	-0.503855	0.0990836	0.0731445	-0.305864	-0.494787	-0.0290411	0.300469	0.690248	-0.0414619	-0.331776	-0.266915	0.393007	-0.0359814	-0.191743	0.0145998	0	-0.161898	-0.0950027	0.00884185	-0.0923313	-0.00660917	0.068955	-0.0361026	0.243724	0.0953869	0.0178595	-0.184687	-0.0570732
-20.1	0.33038			-58.1	-0.133726	0.174486	0.123906	0.326361	0.322786	-0.205191	-0.205347	0.127503	0.405034	0.47	-0.044183	0.304426	0.000166661	-0.0905462	0.241036	-0.0648479	0.011138	-0.419774	-0.0254363	-0.535723	0.4685	0.0426782	-0.0102649	-0.185644	0.423294	-0.0139812	0.65959	-0.0341893	-0.0145803	-0.381434	-0.00965884	-0.223696	0.0391789	0.143134	-0.238704	-0.416973	0.0388145	0.0581861	-0.362215	-0.275563	-0.410461	0.0491198	-0.0281759	0.122357	-0.181701
-20.2	-0.0679903			-59.1	0.0381064	0.262508	0.0932848	-0.0270068	-0.298375	0.00829558	-0.663001	-0.640469	0.0772226	0.229689	-0.158699	-0.0618025	-0.379121	-0.199159	-0.43587	1.02839	0.192286	0.36075	0.208908	-0.0100328	0.10054	0.207577	0.10649	-0.188444	0	-0.182184	0.135093	-0.16001	0.354284	-0.0149983	0.205122	-0.0149792	0.190706	0.499355	-0.064837	-0.35237	0.14584	0.00429943	0.176595	0.0914541	0.0206079	-0.0433142	0.0660202	-0.0965951	-0.0662304
-20.3	0.92739			-60.1	-0.484523	0.237099	-0.0559398	0.28789	-0.454272	0.0427234	-0.28178	0.0672751	0.260746	-0.0819885	0.53527	-0.560383	0.23757	-0.0363775	-0.465924	0.206125	-0.229431	0.453696	0.148481	0.0189958	0.399467	0.193905	0.167547	-0.0610644	0.350963	-0.360501	-0.0683561	-0.165263	-0.427712	-0.0737029	-0.0500885	-0.0336878	0.211021	-0.556768	-0.158158	0.0884589	0.105062	-0.0141826	0.170459	-0.188692	-0.355274	-0.0280862	-0.168267	-0.179818	-0.0702951
-21.1	0.0150897			-61.1	0.132513	-0.0124983	-0.0849548	0.147979	-0.251028	0.0334732	0.294635	-0.169005	0.503268	-0.672259	-0.170614	0.379739	0.126868	-0.165134	-0.175114	-0.213063	0.0735222	0.0252251	0.0647056	0.168415	0.15147	0.321513	-0.0451247	-0.192323	-0.271997	-0.199568	-0.0759729	0.433536	-0.0843843	-0.332383	0.120423	0.176977	0.169133	0.089505	0.0543591	-0.154253	-0.152556	0.232981	0.0836346	-0.104623	-0.0323424	0.077824	0.0770063	-0.1021	0.0118825
-21.2	3.00518			-62.1	0.20369	-0.143374	0.473532	0.229813	-0.12386	-0.0103351	0.238331	0.559971	0.376689	0.335536	0.0753117	0.100434	-0.326014	-0.55142	0.0243597	-0.27408	-0.22066	0.129468	0.172482	0.0977291	-0.0816445	0.246845	0.535758	-0.322254	-0.0675421	-0.14858	-0.304609	-0.259761	-0.339422	0.0677035	-0.29022	0.102462	0.0038641	0.0418786	-0.418535	0.121873	0.0933734	-0.160447	0.14211	0.178249	-0.7085	0.121646	0.227042	-0.391969	0.00175367
-21.3	-0.777452			-63.1	0.109407	0.0949438	-0.0715634	0.515174	-0.305702	-0.198765	-0.123988	0.162774	-0.154626	-0.390049	0.376218	0.172968	0.48241	0.57994	0.10757	-0.0988107	0.0110275	-0.0799137	-0.0794865	0.146175	-0.203416	0.117264	-0.37354	-0.0891983	-0.317196	-0.0710369	0.150486	-0.192845	0.00268376	-0.00305946	0.032956	-0.310307	0.0343883	-0.438853	-0.0173968	-0.223989	0.10083	0.0806866	-0.0437405	-0.110046	-0.0389732	0.105875	-0.13267	0.426962	0.160946
-22.1	-3.15326			-64.1	0.0965193	-0.0991168	-0.30231	0.578388	-0.0590341	-0.20642	1.14003	1.14393	0.557681	0.515546	0.352061	0	-0.303955	0.462298	0.0979094	0.366314	-0.314938	0.984288	1.05376	-0.0370848	0.30159	-0.059801	0.0651855	-0.369643	0.326232	0.0504509	-0.18197	-0.334709	0.371846	0	0.128687	0.306185	0.0874277	0.269097	0.0542838	0.104791	-0.0106858	-0.10247	0.29777	1.25584	2.25081	0.716615	0.602779	1.46458	0.288215
-22.2	-4.53181			-65.1	0.00353537	0.206945	0.453777	0.451758	-0.173016	-0.0648437	0.540126	1.10407	1.27484	1.50038	1.17477	0.251835	-0.466619	-0.0829188	-0.00945768	0.324491	-0.189251	0.852573	1.63901	0.764191	0.909155	-0.123635	0.14861	-0.451344	0.466596	0.308371	-0.613145	0.184673	0.475931	0.0575132	0.431485	0.337522	-0.298262	0.0069443	0.164488	0.7352	-0.0499588	0.106236	0.324716	1.91093	2.46735	1.29549	1.31452	2.13756	0.146826
-22.3	-1.3885			-66.1	-0.203037	0.390077	0.40856	1.01234	-0.322768	-0.205538	0.124435	0.469963	0.0370438	-0.00376628	0.539384	0.551679	-0.305071	0.486949	-0.0811316	0.151893	-1.06705	0.245497	0.721305	0.612657	0.435048	0.0372057	0.0644195	0.0274154	0.179805	-0.131677	-0.0256279	0.100308	0.595471	-0.159614	0.102903	0.109544	0.259362	0.107996	0.055994	0.455705	-0.283287	0.0566324	-0.0943509	0.681928	0.644612	0.117151	0.162661	0.50125	-0.14024
-23.1	2.19798			-67.1	-0.16798	0	0.126058	-0.0119846	-0.0238437	-0.154158	-0.0141994	0.354893	0.0111832	-0.103001	0.467937	-0.0120669	0.525004	-0.14621	-0.201174	0.199085	-0.0450993	0.119788	0.381554	0.168105	0.611692	0.221652	-0.129738	-0.31119	0.0157162	-0.381746	-0.546513	-0.39404	-0.841555	-0.2056	-0.000296328	-0.233902	0.248616	-0.472243	-0.121999	-0.37775	-0.176593	0.0913301	-0.234067	-0.287297	-0.231984	0.00339948	0.290048	-0.174605	-0.143697
-23.2	1.35202			-68.1	-0.593979	0.106642	0.0435797	0.432454	-0.553579	-0.0151809	0.341798	0.649742	0.13212	0.3584	0.119524	0.105916	-0.576791	0.472503	-0.0211836	0.413725	-0.103696	-0.0265905	0.108988	0	0.96527	-0.297106	-0.643803	-0.1554	0.591955	0.426081	-0.272051	-0.244073	0.0158118	0.219073	-0.230431	0.174813	-0.557242	-0.408923	-0.0180132	-0.216119	0.127838	-0.171948	0.00170792	-0.119247	-0.220912	-0.0466272	0.217725	0.191399	0.0893886
-23.3	-4.32559			-69.1	-0.184163	-0.0840118	-0.179546	0.40067	-0.0707185	0.0109288	0.726079	0.522217	0.815935	0.819113	0.884858	1.15458	-1.26992	0.694447	0.787863	-0.101308	0.513751	0.587151	1.80083	1.03377	1.17228	0.240357	-0.398195	-0.622057	0.533859	-0.0362775	0	0.131643	0.862192	-0.239944	0.626446	-0.665292	0.245305	0.374692	0.601867	0.446714	0	-0.0259162	0.379183	1.72911	2.31177	1.57934	1.21556	2.07763	0.118931
-24.1	0.786794			-70.1	-0.454519	-0.00187669	-0.518458	0.0425773	-0.0646167	0.214552	0.328192	-0.393138	-0.328817	0.378882	-0.373751	-0.560263	-0.160244	-0.145826	0.00959357	-0.0507398	0.285171	0.553142	0.0941552	0.218157	-0.313938	-0.0834324	0.121478	-0.216321	0.321447	-0.177233	0.0323624	-0.369796	0.229272	-0.115224	-0.189451	-0.263139	-0.0120875	0.179276	-0.173826	-0.420244	0.254698	0.0863613	0.249119	-0.0692053	-0.161549	-0.0784081	0.00921495	0.0341476	0.0336321
-24.2	-1.06421			-71.1	0.0117306	0.32198	0	0.134085	-0.361125	0.0972953	0.0512801	0.463922	0.19594	-0.0392371	0.389156	0.0140064	0.171406	-0.2943	0.151544	0.0324075	0.206432	0.137663	0.558386	-0.273328	0.108611	0.312466	0.420777	0.134914	-0.110599	0.020899	-0.169753	-0.358966	-0.172864	-0.0101893	0.482403	0.649531	-0.251193	0.051317	0.174702	-0.0839263	0.230573	-0.0408123	-0.134114	0.338999	0.389003	0.452851	0.281368	0.740473	0.0015376
-24.3	0.528094			-72.1	-0.275007	-0.266598	0.0960179	0.0265824	0.0765016	0.338809	0.20326	0	0.268729	-0.335163	-0.0471317	0.00977911	0.226361	-0.413974	-0.00797436	-0.320802	-0.367153	-0.614481	0.66917	0.382506	0.159777	-0.203301	0.0400442	0.190564	0.532079	0.2709	-0.227885	-0.498272	-0.124169	0.0712409	0.0977765	-0.373329	-0.137636	-0.253179	0.0327656	0.0120571	0.122855	-0.0477955	0.384661	-0.293057	-0.403169	-0.158035	-0.00299103	-0.220164	-0.110732
-25.1	-0.213129			-73.1	0.386279	-0.255022	-0.259625	-0.126941	-0.0237398	0.199593	0.368821	0.0639915	-0.276797	0.420611	-0.130003	0.071917	-0.37824	0.768153	-0.434399	-0.127218	0.700458	0.383055	0.301385	-0.396737	0.119482	-0.733841	-0.00742581	-0.488102	0.445792	-0.520677	-0.205549	0.0650721	0.202146	-0.499763	-0.013875	0.46201	0.781609	-0.776645	-0.0412643	0.377724	0.0987799	0.107057	0.175092	-0.257881	-1.42259	-0.461512	0.34869	0.589516	-0.363555
-25.2	0.555545			-74.1	0.175816	-0.370294	-0.37432	0.309988	0.0874793	0.184477	-0.429079	-0.257569	-0.285593	-0.374562	0.606599	0.1522	-0.0480392	0.297348	0.138843	0.638366	-0.485342	0.281921	0.400591	0.19315	-0.123601	0.0656775	-0.267073	0.335614	0.492438	-0.490343	0.0710323	0.0457359	0.000927208	0.745127	0.136593	-0.23331	-0.247728	-0.342565	-0.152965	-0.156344	0.0860197	0.00258578	0.146255	0.533802	0.407949	-0.431433	0.653527	0.316267	0.203448
-25.3	0.565164			-75.1	-0.284155	0.180394	0.0722296	-0.305969	0.0750702	-0.206208	0.56699	-0.0558696	-0.231451	0.17721	0.500258	0.325553	0.29007	-0.529616	0.134548	0.103513	-0.402851	0.223327	-0.174439	-0.127421	0.187722	-0.169625	-0.134784	-0.126339	0.326279	-0.459134	-0.176124	-0.30663	0.0424427	-0.350935	-0.348794	0.0331966	-0.341214	-0.114445	0.0867556	-0.322104	-0.110942	0.213556	-0.338771	0.0205047	0.201155	-0.0896303	-0.030198	-0.0256322	0.689145
-26.1	-0.0904968			-1.2	0	-0.133591	-0.409058	-0.145834	0.048722	-0.318587	-0.0298906	0.277681	0.22117	0.53059	-0.278494	-0.00816053	0.0512797	0.279391	0.058154	0.0404924	0.303866	0.0707368	0.150416	-0.0886271	-0.245319	-0.514281	0.168757	0.0541558	-0.16685	-0.0893484	0	-0.134287	0.0548374	-0.129623	-0.00334544	0.0354892	-0.149771	-0.424576	0	0.442263	0.0404432	-0.0904221	-0.546629	-0.00785428	-0.0168636	-0.0800916	-0.320261	0.344378	-0.47123
-26.2	-0.935916			-2.2	0.335897	0	0.461905	0.570608	-0.0995282	-0.298002	0.11046	0.142385	0.0963041	0.414057	0.180188	-0.104939	-0.147212	0.183565	0.158812	0.0844372	-0.179665	0.140881	0.308945	0.16762	0.373755	0	-0.0373478	-0.0710169	0.131119	-0.0534458	-0.00804351	-0.793714	-0.0463132	0.451927	0.131863	0.427895	0.303142	0.373733	0.0424566	-0.503976	-0.0118345	0.041632	-0.110289	0.871928	-0.499346	0.568193	0.478139	0.101311	0.767462
-26.3	-0.655794			-3.2	-0.377597	0.00699209	0	0.322043	-0.182889	-0.171969	0.172695	0.245388	-0.0399163	0.119269	-0.0438024	0.0921686	-0.123541	-0.0328192	-0.0259956	-0.0496876	-0.241504	0.206154	0.169236	0.0768362	0.0677848	-0.211857	-0.106235	-0.0406931	-0.15029	0.00725116	-0.059937	-0.442048	-0.118634	0.371437	0.104451	0.310004	0.473148	-0.0962444	0.360504	0.14184	-0.0896745	-0.443693	0.236951	0.15069	-0.0203558	0.116595	0.154987	0.0297682	0.661875
-27.1	-1.15444			-4.2	0.19876	-0.27408	0.405793	0	-0.53958	0.0139245	0.31347	0.222929	0.0411898	0.295229	0.308679	0.0203042	-0.0901872	-0.0450303	0.0743578	0.126391	0.011567	0.302941	0.491075	0.168018	0.445569	0.113718	-0.00143631	-0.0166769	0.0769963	0.109428	-0.0439047	0.497278	0.457622	0.32578	-0.397718	0.176832	-0.0873388	0.34991	0.126003	0.257968	-0.328254	-0.0908634	-0.302523	0.503839	0.620875	-0.0286826	0.796513	0.231393	0.189316
-27.2	-1.46232			-5.2	-0.0277367	0.106926	0.0390939	0.340398	0	0.183842	0.160219	0.395532	0.289596	0.59119	0.425139	0.0297683	0	-0.00491202	0.0804555	0.228285	-0.0532886	0.131575	0.580574	0.230473	0.311614	0.0505647	-0.193222	-0.0922213	0.0798875	-0.00367689	-0.0372008	-0.0254985	0.352942	-0.0350775	-0.102567	-0.80205	-0.0566211	0.0328468	-0.00230101	-0.239728	-0.0726186	0.125403	0.147131	0.716391	0.838525	0.645671	0.0683718	0.928363	0.0318253
-27.3	-0.580755			-6.2	0.0954967	-0.05509	0.111642	0.113477	0.304573	0	0.0536059	0.278088	0.0513721	0.262163	0.309479	0.141227	-0.133561	-0.137076	-0.137843	-0.0486871	0.0205071	-0.147634	0.147594	-0.000959946	0.291693	-0.214038	0.00750104	-0.037192	0.0348839	0.141317	0.0151873	-0.279958	0.122044	0.447682	-0.370113	0.417612	-0.242823	-0.332327	-0.254431	0.115336	0.29929	0.178689	-0.053517	0.984071	0.154499	-0.47239	0.087944	0.357487	-0.0626592
-28.1	-2.80173			-7.2	0.0613745	0.177295	0.479425	0.679219	-0.215567	0.137557	0	0.873803	0.42748	0.990433	0.681021	0.144364	-0.323977	0.128281	0.377146	0.190816	-0.0730924	0.85859	1.0424	0.204685	0.92871	-0.0157088	-0.116932	-0.271373	0.448458	0.102954	-0.0897951	-0.261143	0.00261257	-0.310336	0.244547	0.0905999	0.0666792	-0.517192	0.130769	0.0602912	0.0075516	-0.153919	0.882004	1.20774	1.22449	0.398098	0.538582	0.965797	0.0773534
-28.2	-2.35568			-8.2	-0.109553	-0.0176937	0.20948	0.00160966	0.130753	0.0719092	0.421676	0	0.785543	1.1946	0.848858	0.0722708	-0.347712	0.278811	0.132537	0.22701	-0.373135	0.527462	1.00079	0.333318	1.04356	-0.162548	-0.256816	-0.315515	0.546947	0.149862	-0.0348959	0.0308631	-0.0767344	0.228266	-0.16917	0.366642	-0.0667926	0.527043	-0.0945815	0.0740573	-0.134174	0.142292	0.05894	0.744671	0.466851	0.0938914	0.65518	0.756972	0.136738
-28.3	-2.32233			-9.2	-0.655187	0.113119	0.194389	0.187293	0.0181911	-0.00282139	0.201925	0.803388	0	0.893211	0.745762	0.142674	-0.594148	0.0290393	0.204686	0.100529	-0.196632	0.396859	1.19927	0.151518	0.63674	0.0575456	-0.0171637	-0.101389	0.26949	0.0428478	0.0993122	-0.0249362	0.533311	0.168287	-0.273275	0.296787	-0.105727	0.112267	0.0123725	0.156333	-0.0344896	-0.466129	0.209903	1.20445	1.07832	0.152044	0.57053	0.833504	0.334253
-29.1	-2.88777			-10.2	0.0392148	0.0590002	0.250121	0.455661	-0.020978	-0.0325031	0.518667	1.09545	1.03314	0	1.05144	0.302103	-0.481108	0.113969	0.327178	0.232194	-0.310749	0.647525	1.44076	0.407988	0.899557	0.182105	-0.100268	-0.37898	0.481494	0.0334917	-0.146634	0.120371	0.644009	0.131902	0.28734	0.101974	0.174976	0.375097	-0.0884039	-0.00677075	-0.288401	-0.136458	0.121247	0.443478	1.07357	0.56157	0.734246	0.539859	0.036227
-29.2	-1.51005			-11.2	0.0214932	0.0485181	0.322949	0.066838	-0.0302459	0.0301456	0.269838	0.536277	0.495018	0.651565	0	-0.0784784	-0.308318	0.0897352	0.104834	-0.0396271	-0.208736	0.307034	0.895598	0.175439	0.558011	0.176961	-0.182906	-0.164279	0.076811	0.174338	-0.166722	-0.422579	0.311131	0.016484	-0.282441	-0.325957	0.341274	-0.229572	-0.0350113	-0.142899	0	0.255482	0.0492042	0.57165	0.70934	0.0995301	0.886419	0.0215759	0.198073
-29.3	0.715953			-12.2	-0.00924588	0.0185196	0.0689719	-0.0433447	-0.101349	0.107402	0.00613574	-0.14321	-0.109321	-0.278783	-0.598436	0	0.530181	0.107339	0.025728	0.0600872	-0.207982	-0.28007	-0.0204712	0.0863507	0.0521298	0.0927696	0	0.0190146	0.069947	-0.118035	-0.0375162	0.158614	0.179236	0.128023	-0.1091	0.360905	-0.279007	0.112494	-0.0762656	0.00486842	-0.20936	-0.17659	-0.24534	0.120643	0.201151	-0.477909	-0.272082	-0.274064	-0.151058
-30.1	0.416669			-13.2	0.239499	-0.110191	-0.139297	-0.0751188	0.0407399	0.102512	0.178505	-0.165625	-0.27156	-0.255197	-0.228107	0.121526	0	-0.134899	-0.172442	-0.0532751	0.116784	-0.23239	-0.217988	-0.0872678	-0.160214	0.0726625	-0.140253	-0.00417265	-0.0139682	-0.0357043	0.187594	-0.275466	0.10778	0.0178948	-0.0515309	-0.347291	0.0647645	-0.138405	0.425287	0.0184742	-0.333365	0.0840029	0.0149621	0.0981267	-0.0207001	-0.14583	0.0370012	0.0603949	-0.499882
-30.2	-0.725671			-14.2	-0.108972	0.00721841	0.0549364	0.0475432	-0.00691478	-0.114049	0.0306009	0.409487	0.268734	0.352102	0.0141414	-0.1299	-0.305696	0	-0.0202174	0.0715655	0	0.137804	0.238346	0.169643	0.233537	0.0558707	0.0379589	-0.0321668	0.140885	-0.0193345	-0.0187611	-0.22496	0.129496	0.0413586	0.22473	-0.281035	-0.268625	0.044718	0.0558708	-0.138476	0.673643	0.105018	0.00520563	0.398645	0.630715	-0.61463	0.0787219	-0.0163955	0.1341
-30.3	-0.521767			-15.2	0.172279	0.0061326	0.0849254	0.0773127	0.024753	0.0749082	0.0224103	0.143329	0.275829	0.0864927	0.306186	-0.0160147	-0.0512979	-0.061034	0	0.0826928	0.210821	0.226331	0.174624	-0.196764	0.113745	-0.06572	-0.115645	0.0774752	0.00770717	0.101925	-0.0488268	0	0.220774	0.379111	-0.442243	0.0510551	-0.342895	-0.131726	-0.076018	0.130771	-0.615346	0.0476826	-0.200519	0.352201	-0.154106	0.473275	0.159379	0.62317	-0.05307
-31.1	-0.69591			-16.2	-0.134599	0.0580595	0.0370179	0.27132	0.0145638	0.0972321	0.0675448	0.16604	0.176451	0.327165	0.252998	0.0760606	-0.120366	-0.0430281	0.0646997	0	0.22762	0.534176	0.490273	0.0228772	0.379337	0.0168386	-0.0861818	0.0214258	-0.00944963	-0.0459863	-0.178191	0.212738	0.304474	-0.00851785	-0.115771	-0.146899	-0.053615	0.0810724	0.184459	0.206377	0.0357022	-0.249054	0.261025	0.282649	0.526703	-0.159186	0.195828	0.416796	0.118779
-31.2	1.37326			-17.2	-0.0503888	0.0568223	0.212466	-0.0601867	-0.0417837	0.0588381	0.0931125	-0.320752	0.0281768	-0.447508	-0.047673	-0.162499	0.0572936	0.00252851	0.0642396	-0.353078	0	-0.565859	-0.710884	-0.156662	-0.278068	-0.176838	0.0477688	0.0998446	0.10997	0.0343291	-0.112358	-0.218124	-0.145386	0.013877	0.130192	-0.217495	0.0438128	-0.0584168	-0.121664	0.00903037	-0.325458	-0.276891	0.157611	-0.653617	-0.677311	-0.423198	-0.373113	0.0297187	0.00358301
-31.3	-1.59457			-18.2	-0.12112	0.063317	0.109905	0.325764	-0.0599128	-0.176658	0.283009	0.505493	0.63865	0.6711	0.389776	0.0239151	0.0990444	0.00264247	0.0520203	0.218306	-0.430478	0	0.806867	0.271356	0.868465	0.0645758	0.0155632	-0.085126	0.189059	0.115367	0.0959107	-0.389546	-0.373502	-0.122643	-0.203299	0.239565	0.00280467	-0.323438	0.0992232	0	-0.0547309	0.0232597	0.556665	0.845701	0.826528	-0.0994857	0.610038	0.55777	-0.204391
-32.1	-2.85729			-19.2	-0.0954521	0.0949868	0.389543	0.243323	-0.12969	-0.0115381	0.394159	0.793504	0.907714	1.20154	0.860354	0.19769	-0.5072	0.102574	0.316751	0.404742	-0.218639	0.792914	0	0.782155	1.25663	0.0414745	0.0354101	-0.368601	0.304714	0.0224855	0.203301	-0.200769	0.869938	0.229755	0.243705	0.367328	0.039992	-0.293131	0.455998	0.0363264	0.77094	0.508342	0.138927	0.458854	0.192191	0.0628562	0.756944	0.795595	-0.149546
-32.2	-2.24374			-20.2	0.0651677	-0.0689466	-0.00865142	0.241731	-0.140838	-0.144732	0.307692	0.890951	0.481814	0.762621	0.497241	0.103942	-0.213564	-0.0854313	0.0776493	0.367051	-0.406131	0.791018	1.08743	0	1.08044	-0.0130829	-0.0981169	-0.399623	0.45313	0.0829281	-0.0725915	0.171438	-0.0334066	0.319578	-0.713027	0.13139	-0.259594	-0.225198	-0.0677602	0.160277	0.0415101	0.0080195	0.498319	0.163223	0.970081	0.454451	0.9703	1.01514	-0.0325863
-32.3	-1.30215			-21.2	0.0824173	-0.0231558	0.257909	0.173226	0.00897294	-0.238766	0.0854223	0.36482	0.29759	0.450939	0.324162	0.0557305	-0.21215	-0.0807386	0.0157748	-0.0593692	-0.0152396	0.256305	0.699609	0.62611	0	0.237484	-0.167854	0.0343601	0.0965779	-0.0120011	0.0513916	-0.433629	0.562018	0.135526	0.300843	-0.201724	-0.11097	-0.111434	-0.0920606	-0.130249	0.0124604	-0.2857	-0.112499	0.501673	0.284528	0.0444438	0.326525	0.0532145	0.184633
-33.1	1.99086			-22.2	-0.20106	-0.0565111	0.392098	-0.130201	0	-0.0808478	-0.14259	-0.437963	0.0361906	-0.85088	-0.190211	-0.0475653	0.121666	0.0710262	-0.22766	-0.119964	0.188098	-0.44078	-0.965924	-0.161544	-0.691486	0	0.150735	0.0159067	-0.0842146	-0.134658	-0.0317875	-0.189863	-0.235724	-0.441645	-0.15139	-0.105929	0.276313	-0.274085	-0.511485	-0.125548	0.0339429	0.340564	-0.118534	0.183707	-0.633302	0.0767184	-0.172791	-0.335669	0.444079
-33.2	1.54284			-23.2	-0.122688	0.0644653	-0.0978962	-0.147656	0.072906	0.0132716	-0.128821	-0.421991	-0.152775	-0.449073	-0.300742	-0.070086	0.0223303	-0.0868269	-0.00795429	0.0182192	0.0120197	-0.160736	-0.544487	-0.181877	-0.293867	-0.200271	0	-0.767985	-0.263677	0.160461	0.0560917	-0.0149431	-0.0584008	0.110728	-0.261578	-0.20416	-0.107904	0.244873	-0.311716	-0.125818	-0.264249	0.234567	-0.596767	-0.482426	-0.423648	-0.527711	-0.189714	-0.498706	0.186309
-33.3	-0.534177			-24.2	0.235711	0.104707	0.0452125	0.121311	-0.125255	0	-0.0806601	-0.0495639	-0.0445985	0.230572	0.106449	0.0166732	0.0266558	-0.00992268	-0.0673896	0.147086	0.0113845	0.260719	0.0735417	0.0320275	0.256481	-0.00888889	-0.325781	0	0.25363	0.196075	-0.315962	0.283563	-0.882677	-0.132585	-0.107388	0.223633	0.282211	-0.516144	-0.163767	0.179812	0.0167977	0.310344	-0.089275	0.983185	0.842488	0.0844448	-0.195225	-0.00892857	-0.226966
-34.1	-1.42666			-25.2	-0.0389454	0.0495809	-0.0769353	0.355601	-0.0397188	-0.148661	-0.0160529	0.367845	0.0560651	0.41145	0.40476	0.185221	-0.111874	0.142864	0.265589	0.216461	-0.0212468	0.110826	0.713723	0.12838	0.22328	-0.123866	-0.0781973	-0.653664	0	0.304411	-0.172857	-0.213347	1.63214	-0.167859	-0.350128	0.106242	-0.25128	0.164791	0.121313	-0.191323	-0.0111419	-0.154743	-0.533701	0.134633	0.711799	0.391915	0.18648	0.678087	-0.188543
-34.2	-1.44101			-26.2	-0.414041	-0.120143	0.0694019	0.114474	0.0191964	-0.157141	0.00401734	0.257018	0.378201	0.560383	0.318324	0.0334535	-0.206862	0.0630764	0.205383	0.0509912	-0.190364	0.217022	0.594778	-0.00836407	0.335394	0.13377	0.0356926	-0.35233	0.232149	0	-0.586232	0.101232	-1.05782	0	0.0254016	-0.0925372	-0.0912883	-0.170135	-0.148407	0.0452951	0.284635	-0.0691196	-0.226795	0.393609	0.170956	0.0223799	0.0727274	0.307633	0.0316206
-34.3	0.378995			-27.2	0.324835	-0.0637482	-0.163587	0.10499	-0.0224438	-0.151992	-0.151691	-0.193529	-0.0262441	-0.0341442	0.08654	-0.104833	-0.194727	0.26036	-0.0857171	-0.0705117	0.023369	0.0354556	-0.145773	-0.0516694	0.0163411	-0.153782	0.0252339	0.149482	-0.206369	-0.16396	0	-0.0221659	-0.169247	-0.166436	0.0453349	-0.0443233	-0.0183126	-0.177194	-0.0999125	-0.344256	-0.205558	0.166029	-0.0439007	-0.185596	-0.213283	0.00761452	0.0217797	-0.304142	0.0913657
-35.1	0.00240027			-28.2	0.254096	0.102041	0.326346	0.0275524	0.16866	0.562415	0.212564	-0.0302204	-0.0061599	0.346733	0.0253568	-0.149343	0.373531	-0.0345059	-0.273525	0.164651	-0.310479	0.196428	0.686529	-0.148482	0.259446	0.0818043	-0.499344	-0.128021	0.420336	-0.155678	-0.177541	0	-1.01672	0.091809	-0.134947	-0.41686	0	0.295082	0.0468459	0.0785483	-0.328514	0.113414	-0.162734	0.327488	0.783763	-0.116339	-0.15025	-0.142741	-0.107928
-35.2	-0.47898			-29.2	-0.0184244	-0.0119662	0.075819	-0.207246	0.425837	0.0937234	0.119939	-0.284527	0.790703	0.429089	0.127842	0.00397354	-0.420806	0.268559	0.439332	-0.0548822	-0.140465	-0.157017	0.359575	-0.193098	0.166604	-0.110586	-0.154029	0.0933854	0.576535	0.170634	0.306463	-0.223472	0	-0.0659431	-0.182974	-0.0140362	0.070512	-0.544166	-0.097587	0.13062	-0.00991759	0.287308	-0.298726	0.156841	0.567728	0.00873541	0.0733629	0.618096	0.0327133
-35.3	0.197898			-30.2	-0.103636	0.12951	0.134597	0.392499	0.0823139	-0.168373	0.233443	-0.112122	0	-0.142496	-0.439659	0.467175	0.379399	0.0268212	0.379062	0.031915	-0.196682	0.0279092	-0.206055	-0.0934136	0.138433	0.338411	0.0263224	0.20446	-0.444489	-0.306003	-0.268951	0.0976911	-0.715	0	-0.0937577	-0.0479745	-0.354029	-0.26038	-0.135007	-0.0847681	-0.165434	0.206354	-0.277511	-0.34007	0.269447	-0.059817	0.245773	0.687066	0.0984961
-36.1	-0.577018			-31.2	0.112924	0.176541	0.475585	0.0193319	0.251302	0.262338	0.124269	0.301496	0.314318	-0.133107	0	0.236421	0.415657	-0.172062	-0.380374	0.453823	0.464332	0.351457	0.100601	0.197534	0.0355716	0.281491	-0.28098	0.0846624	-0.0633395	0.739058	-0.0605722	0.0609354	-0.275534	0.657767	0	0.0962208	-0.0716603	0.0723247	-0.263365	0.178384	-0.10705	-0.362903	-0.185218	0.227818	0.435881	0.576834	-0.0905865	0.209174	0.0517144
-36.2	0.0908133			-32.2	0.288359	-0.133917	0.185734	0.15384	0.179237	-0.0191846	0.0334906	-0.0789406	0.435921	0.308232	-0.0421728	0.245739	-0.0018257	0.42994	-0.00595024	-0.163203	0.0914618	0.58389	-0.26294	-0.0437067	-0.325676	0.123487	0.485983	0.374435	0.755368	-0.0873224	0.254897	-0.37494	0.335027	0.00820472	-0.0397228	0	-0.348827	-0.220995	0.0701109	0.0414646	-0.461668	-0.102303	-0.416954	0.0867162	0.0712214	0.198115	0.0411904	-0.444141	-0.083022
-36.3	0.153223			-33.2	0.19462	0.140064	0.120349	-0.100428	0.078831	-0.0284159	0.5371	-0.00431874	-0.145755	0.466834	-0.0896563	-0.366346	-0.31216	-0.20466	-0.0523594	0.0299229	0.389218	-0.0661031	0.115815	0.283536	0.365051	-0.425043	-0.107281	-0.088683	0	0.0136457	-0.0169871	0.0811892	0.289051	-0.238031	0.243741	0.0102611	0	-0.233867	-0.600528	0.343462	-0.172951	0.107117	-0.18878	-0.0372027	0.0884436	0.364033	0.00572214	0.387361	-0.226947
-37.1	0.146668			-34.2	0.0251416	0.546028	1.06856	-0.217764	-0.282984	0.0884522	-0.466503	0.226032	0.135131	0.0330933	-0.508414	-0.0590497	0.0377842	-0.291637	-0.132301	0.282516	0.145361	-0.283477	0.404544	-0.209594	0.196295	0.298401	-0.152624	0.140962	-0.049146	-0.569996	-0.0810759	-0.405131	0.177368	-0.0857912	0.163033	0.228033	-0.423024	0	-0.126036	-0.174204	-0.123846	0.109196	0.0831083	0.0578074	0.351005	0.126598	0.290814	0.0975318	-0.147174
-37.2	0.224149			-35.2	-0.414046	0.128135	0.656258	0.362773	-0.151669	0.0877241	0.0608267	0.104718	-0.229715	-0.288975	0.191177	-0.0331914	0.284833	-0.206471	0.261156	-0.203489	-0.501479	-0.396628	-0.309828	0.110493	-0.0933587	0.154443	0.195532	-0.0691532	0.461949	0.0475778	-0.0581881	-0.0341884	-0.0227684	-0.20693	-0.105874	-0.413333	-0.0294169	0.463341	0	0.31292	0.491089	0.130343	0.162707	-0.0406088	-0.283325	0.275041	-0.230074	-0.0742668	0.0501239
-37.3	-0.649248			-36.2	0.0807836	-0.166538	0.0825903	-0.37538	-0.079208	-0.460883	-0.33503	0.0840533	-0.224364	0.678805	0.0559516	-0.533926	-0.180352	-0.131229	0.263862	-0.196913	-0.696339	-0.598097	0.40152	-0.0172363	0.235635	-0.730715	0.240153	-0.220986	0	0.115052	0.0495672	-0.0712963	0.00903802	-0.295923	-0.160334	0.0820357	-0.1819	-0.306227	-0.0441546	0	-0.0429592	-0.378734	0.190166	0.11956	0.0924971	-0.365552	0.259874	-0.106241	0.0537434
-38.1	0.247748			-37.2	0.0235802	0.0692774	0.490117	-0.266262	0.18577	-0.224029	-0.0754463	-0.332677	-0.0166845	0.542447	0.0363771	0.234191	0.0941731	0	0.109748	-0.158763	-0.0531956	0.168537	-0.575815	0.0220714	-0.316994	0.378959	-0.157513	0.37949	-0.232878	0.271126	-0.203327	-0.088879	-0.221897	-0.308888	0.183615	-0.0786648	-0.0391972	-0.229045	0	0.110583	0	-0.205942	-0.0506117	-0.33538	0.44826	-0.219157	-0.173581	-0.0256322	0.222217
-38.2	-0.239829			-38.2	-0.172239	-0.450697	0.27558	0.435009	0.0406467	-0.0506555	0.122106	-0.00111497	0.204411	0.0938711	0.167515	-0.35432	0.396772	-0.12858	-0.229111	0.0419553	-0.151685	-0.55239	0.0727316	0.0524523	0.00874249	0.238555	-0.201747	-0.0417245	-0.433514	-0.214138	-0.440035	0.0641282	0.352869	0.36658	-0.0539524	-0.232135	0.405338	-0.0721286	0.194709	-0.101325	-0.20072	0	-0.181644	0.0728049	0.189429	0.0207464	0.0452899	0.179226	0.0455583
-38.3	-1.31685			-39.2	-0.365834	-0.0676708	0.00482506	0.113508	-0.0536791	-0.00653566	0.150064	0.376876	0.696305	0.31419	0.359237	0.408252	-0.271215	0.209715	-0.0174561	0.517887	0.12089	0.373179	0.112972	0.156574	0.337184	0.00770978	0.377268	-0.17793	-0.20786	-0.230646	0.0735282	0.0206154	0.338927	-0.505041	0.175689	-0.0724143	-0.194597	0.141626	0.296102	-0.177521	-0.212589	-0.288471	0	1.36001	0.793344	0.116197	0.184187	0.693545	-0.159542
-39.1	-4.09308			-40.2	0.313443	-0.0656494	0.0320479	-0.0443283	-0.196779	0.0756826	0.404344	1.42161	0.67365	1.32109	1.00975	-0.0363992	-0.0866953	-0.360353	0.436778	0.960804	0.375816	0.562784	0.927018	0.875557	1.01248	0.0964876	0.141505	-0.634622	1.05638	0.707421	-0.0393829	0.066449	0.421396	0.364865	-0.099676	-0.0411789	0.612923	0.0868745	-0.0668621	0.0692984	-0.0387589	-0.0060665	0.576182	0	2.50589	1.00359	1.65419	2.3414	-0.115325
-39.2	-1.65328			-41.2	0.0122574	-0.316258	-0.0830285	0.0917283	0.146561	0.209005	0.230475	0.373583	-0.772469	0.659894	0.334254	-0.049637	-0.423296	-0.137244	0.130917	-0.308248	-0.322252	0.395808	0.146526	0.637534	0.929236	-0.212793	-0.185917	-0.372041	-0.0832095	0.217531	-0.226329	-0.199145	0.300486	0.130649	0.946257	-0.0435198	-0.230158	-0.37583	0.182391	-0.189818	-0.424109	0.173802	-0.165763	0.582284	0	0.00277663	0.553644	1.14585	-0.020121
-39.3	2.49134			-42.2	0.123926	-0.129609	0.131667	0.387596	-0.0787436	-0.0201373	-0.597139	-0.0560057	0.484261	0.681903	0.733841	0.122293	0.337955	-0.264451	0.199776	-0.44938	0.0907613	-0.0764327	0.243285	0.053779	0.33135	-0.359825	-0.0135869	-0.519871	0.156627	0.0567031	-0.168275	-0.358289	-0.61111	0.461111	-0.0788447	-0.31934	0.0400989	-0.210912	0	0.161725	0.063721	-0.0354688	0.00747186	-2.28506	-0.917207	0	-0.74536	-0.342541	0.0916018
-40.1	-2.74339			-43.2	0.151343	-0.0871877	-0.316341	0.360642	-0.18792	-0.0411632	-0.202811	0.0753751	0.402166	0.183149	0.166157	0.416091	0.390732	-0.223703	0.514	-0.225753	-0.0880719	1.1745	0.351501	-0.343398	0.173562	0.0270377	0.251456	-0.0821033	0.466747	-0.0453279	-0.520135	0.269701	-0.0374748	0.224094	0.0971964	0.275201	0.163444	0.148585	0.403618	0.117683	0.0166168	0.00034034	-0.170935	2.15177	1.19695	1.68212	0	1.92963	0.516372
-40.2	-3.39669			-44.2	0.219294	0.308411	-0.376199	0.673866	0	-0.106573	0.0446389	0.393701	0.130205	0.924055	0.476212	0.512529	-0.0858402	-0.15384	0.0347491	0.229714	0.192118	0.420102	0.503124	0.855602	0.367565	0.0768672	0.00222921	-0.090763	0.591807	-0.158446	0.105381	0.335817	0.270995	-0.0935689	0.0415811	0.226498	-0.202452	-0.253566	0.165553	0.517844	0.109632	-0.023615	-0.103962	2.02149	1.78885	1.05654	1.89931	0	0.27127
-40.3	-1.77625			-45.2	0.272866	0.501351	-0.324345	0.151368	-0.194837	-0.226422	0.536448	0.197916	0.440072	0.267542	0.533574	0.417492	0.214708	0.87842	-0.304069	0.120245	0.106855	0.301192	0.0739528	0.024214	0.0676873	-0.261246	0	0.354767	-0.0154757	0.120487	0.0854777	-0.129204	0.208661	0.430996	-0.0423414	-0.319493	-0.323193	0.24182	0.246646	0.564208	-0.00103405	-0.237944	0.0573371	0.856475	0.514962	0.660934	0.894805	1.06356	0
-41.1	0.699398			-46.2	0.144154	-0.0831866	0.262	0.180515	0.265812	0.152003	-0.0418001	0.292268	0.107985	0.0680333	-0.344096	0.0056305	0.466828	-0.0865703	0.489356	-0.31821	-0.131722	0.0356419	0.182903	-0.11345	0.129544	0.398077	-0.311721	-0.0646682	-0.15459	-0.0334283	-0.3613	0.0983633	-0.259781	0.0310459	-0.064029	-0.280821	-0.213418	-0.3111	0	-0.210242	-0.155461	0.0957156	-0.191161	0	-0.562229	-0.245087	0.127429	-0.61061	-0.530835
-41.2	0.417958			-47.2	0.483092	-0.263092	-0.124925	0.178229	0.050605	0.229586	0.275161	0.532506	0.521457	0.1626	-0.027037	-0.433151	0.0519208	-0.412342	0.462696	-0.47769	0.00714812	-0.328315	0.345336	-0.150496	0.90801	0.338346	0	-0.73066	0.825085	-0.631391	0.403535	-0.294313	0.685894	0.027014	0.0469162	0.0952513	0.234967	0.0659412	-0.164984	0.199564	0.0874761	0.0763463	0.078942	-0.572819	-0.757948	-0.135773	-0.0853318	-0.3688	-0.154857
-41.3	0.16586			-48.2	-0.357597	-0.237204	0.640033	-0.115103	0.367586	-0.48609	0.172123	0.369627	-0.268015	-0.0499952	0.555106	-0.0914635	0.0896332	-0.144418	0.328736	-0.276927	0.148428	0.491107	0.429899	0.0886575	0.181616	-0.0841304	-0.297115	0.246886	-0.323029	0.010167	0.0673137	0.00119274	0.205635	-0.348493	0.0249048	0.244311	0.286362	0.222908	-0.0726705	0.39395	0.0133149	0.131565	0.202362	-0.249045	0.0936196	-0.0166425	0.120519	-0.169171	-0.163392
-42.1	0.166256			-49.2	0.129533	0.234806	0.167364	0.498619	-0.444248	0.19101	-0.130017	-0.186476	-0.152463	-0.318961	0.498685	-0.00881665	0.164546	-0.0514357	0.32205	-0.1111	-0.451697	0.138431	0.0128413	-0.0484111	0.220225	0.653853	0.761433	-0.0578942	-0.372316	0.506741	-0.293615	-0.134075	-0.965206	0.111347	0	0.554319	-0.123455	-0.162715	-0.579905	-0.00886365	0.0092014	-0.0736912	-0.416704	-0.43287	-0.133613	0.202257	-0.166992	-0.211299	0.0455066
-42.2	-0.266524			-50.2	-0.410722	-0.319898	-0.216059	-0.178566	0.30631	-0.225011	-0.222795	0.0767718	-0.209065	-0.406898	0.0483231	-0.204844	0.351385	0.301323	0.051551	-0.478432	0.37369	-0.0267555	0.011539	0.16738	0.204939	0.0337431	-0.213621	0.236533	-0.373511	0.25982	-0.326036	0.125188	-0.947447	0.433644	0.41867	-0.266663	-0.107146	-0.142608	0.0844759	-0.178378	0.132756	-0.0338796	-0.11987	0.173494	-0.0978793	0.0647581	0.0919258	0.505774	0.0964992
-42.3	0.0180481			-51.2	-0.241075	0.0742157	-0.234718	0.139412	0.173779	-0.167425	0.00575709	0.31045	-0.0675261	0.191675	0.0944882	0.121772	-0.731748	0.213724	0.382714	0.0799941	-0.141757	-0.0494677	0.317829	-0.315021	-0.205693	0.368313	-0.263999	0.0239612	-0.624992	0.275282	-0.4921	-0.418229	-0.877957	0.627966	0.148985	-0.316145	-0.183045	0.211078	0.303146	-0.143043	-0.0512299	-0.0943616	-0.297334	0.0223733	0.159582	0.0825909	0.21581	-0.0364965	0.0832781
-43.1	-0.61984			-52.2	-0.110078	0.200037	-0.0817851	0.0668748	-0.0594221	0.0980208	0.119257	0	0.57275	0.268784	0.0536378	-0.00703511	0.291052	0.315444	0.0374359	-0.0510663	-0.0716727	-0.218917	0.153767	0.0925779	-0.00530283	-0.177926	-0.103987	0.149906	-0.0038279	0.79185	0.252178	0.0695734	-0.0091436	0.371157	-0.197499	0.0797757	-0.0561991	0.0176069	-0.157269	0.169351	0.0762447	0.0233958	0.197059	0.246744	0.152574	0.0498971	-0.0121543	0.36299	-0.14209
-43.2	-0.250679			-53.2	-0.434586	0.0987632	-0.0342545	0.358802	-0.0796157	0.00949788	-0.218328	0.0851413	0.0248743	-0.101709	0.0260273	-0.357633	0.0548167	-0.316038	0.0108654	-0.220117	-0.166628	0.4161	-0.421128	-0.331468	-0.232332	0.15843	0.148493	0.195067	0.369568	0.455551	0.0825469	0.0218498	0.278899	0.500415	0.302116	0.464785	0.314633	0.0451714	-0.0695474	0.0974074	0.130273	0.0361152	-0.0363816	0.0567508	0.281021	-0.0827312	-0.0318016	0.422593	-0.0567783
-43.3	0			-54.2	-0.182533	-0.0496351	0.490001	0.26887	0.0774677	0.193387	-0.0770205	-0.168142	-0.0557174	-0.0264382	-0.00858996	-0.617802	-0.383822	0.463582	-0.174434	0.0820833	0.143617	0.751577	-0.119858	0.04344	-0.51077	-0.597517	-0.183869	0.374722	-0.827843	0.0430888	-0.434918	0.0450045	-0.31306	-0.402165	0.208819	0.119139	-0.55958	-0.299516	0.507908	0.207686	-0.121288	-0.136657	0.221001	0.190916	-0.149025	0.108024	-0.131138	0.183263	-0.142665
-44.1	-0.190311			-55.2	-0.53192	-0.392836	-0.305064	-0.298902	0.0564575	-0.0898599	-0.248202	-0.0173792	-0.194088	0.10533	0.844615	0.290741	-0.544383	0.0311799	-0.0401377	-0.0744496	0.197821	0.514047	0.295413	0.48449	-0.0344217	0.72238	-0.377896	-0.259943	-0.296748	0.430893	0.15326	-0.0918006	-0.348462	0.479192	-0.237903	0.114352	-0.177588	0.00175291	-0.129476	0.068223	-0.335467	0.00379881	-0.140725	0.192062	0.0879113	-0.254658	0.0420607	0.330586	-0.0744642
-44.2	0.0347307			-56.2	0.26852	-0.269837	0.214412	-0.131683	-0.0611019	-0.222851	-0.177431	0.439542	-0.736758	0.36949	0.0153506	-0.391164	0.406716	-0.249815	0.0367649	-0.294855	-0.261151	-0.12965	0.315113	0.0610695	0.282556	-0.196781	-0.114608	-0.13399	0.427695	0.101184	0.507046	0.0686791	0.261246	-0.179256	-0.0890135	0.169197	0.153348	-0.172836	-0.148974	0.127394	-0.123081	-0.0335411	-0.0590998	-0.170519	0.0207599	0.101902	-0.0244167	0.0296516	0.142849
-44.3	0.060406			-57.2	0.279425	-0.115585	-0.719455	0.275955	-0.164224	0.0486446	-0.00635172	-0.0194943	-0.219994	0.0667856	0.413875	-0.000512496	-0.218694	0.729533	0.0745292	-0.153966	-0.0309967	0.0655615	0.337292	0.408795	-0.23351	0.265911	0.202696	-0.212776	0.417072	0.00949677	0.0299852	0.0747861	0.237096	-0.139707	-0.112064	-0.162195	-0.0859406	0.020881	-0.126647	0.00891085	-0.0611171	-0.430504	-0.10905	0.427716	0.160154	0.000543066	0.255139	-0.0482949	-0.00418676
-45.1	0.46774			-58.2	-0.260474	0.196108	0.175267	0.420632	-0.140735	-0.0826245	0.128053	-0.0536258	0.52271	0.0549804	-0.00199834	0.178029	0.0668291	0.0526086	0.164322	0.0184902	0.0876179	-0.222636	0.100518	0.000520133	0.0447416	-0.183439	-0.286425	-0.530891	0.356399	0.303947	0.0496781	-0.0629551	0.705173	0.0545671	0.209766	0.100643	-0.134866	-0.0208282	0.0764938	-0.197552	0.145608	-0.218239	0.0320757	-0.24699	-0.474345	-0.0493403	0.248597	-0.13588	-0.0306087
-45.2	1.04307			-59.2	-0.266939	-0.0493225	-0.0143793	-0.103201	-0.0209712	-0.335302	0.144657	0.0933527	-0.00329175	0.296389	0.172935	0.160644	0.0147229	-0.203293	0.156374	0.0533717	-0.127459	0.059558	0.148523	-0.0945524	-0.231269	0.21247	-0.171121	-0.440123	-0.0254143	-0.161197	0.133998	-0.0466386	-0.0397024	-0.260624	0.0910365	0.0791137	0.0222985	0.0264356	-0.190922	-0.0734523	0.106194	0.0687944	-0.0217199	-0.138505	-0.276426	-0.0744506	-0.0443917	-0.281673	-0.00834804
-45.3	1.61838			-60.2	0.00699376	0.149986	-0.116036	0.00836954	0.0170762	-0.137644	0.268298	-0.174575	0.220972	0.424946	-0.0724963	-0.177528	0.0663349	0.132705	-0.318501	-0.10704	-0.215316	0.163195	0.162454	0.131627	-0.133456	-0.191689	0.203559	0.0244042	0.280747	0.437051	-0.0190542	-0.233241	-0.0557152	-0.0903681	-0.208903	-0.104926	-0.171283	-0.130506	0.0142909	-0.103988	0.104708	-0.00289552	-0.275312	-0.592706	-0.260285	0.140255	0.145792	-0.495765	-0.034789
-46.1	1.09352			-61.2	0.224823	0	0.174597	-0.147578	0.0321429	0.273811	0.332022	0.304627	-0.317018	-0.454693	-0.00743373	0.124923	0.215176	0.255331	0.106063	0.434197	-0.054923	-0.265727	0.132716	-0.850417	-0.223711	-0.360089	-0.408754	-0.339591	0.718297	-0.0127181	0.0734099	0.0105366	-0.164907	0.416238	0.0783829	-0.0232514	0.0433566	0.804085	-0.0599597	-0.269678	0.19995	0.2469	0.196604	-0.457078	-0.344104	0.084611	0.125976	-0.219625	0.0171483
-46.2	1.49816			-62.2	0	-0.226507	0.227919	-0.364932	-0.552805	0.202701	-0.682262	-0.0552343	0.0831974	0.131048	-0.369808	0.0697158	0.072471	-0.189214	-0.120223	0.214895	-0.116516	0.275927	0.0733566	0.298841	-0.110607	0.181624	0.19488	-0.0708802	0.0561414	0.116435	-0.142952	0.395554	-0.345752	0.0818468	0.101851	-0.0618475	-0.52036	-0.161044	0.0399224	0.0455701	0.0505149	-0.172914	0.00826794	-0.140663	-0.508833	0.262706	-0.185747	-0.606078	-0.0834341
-46.3	-0.0614526			-63.2	-0.037841	0.101001	-0.617366	-0.331572	-0.012737	-0.141161	-0.33399	0.364111	0.098119	0.17533	-0.154829	-0.0581804	0.0187659	-0.00320979	0.0948742	0.222978	0	-0.0556072	0.159621	0.0659541	0.0635765	0.00799256	0.0982117	-0.0248552	0.274143	-0.201547	-0.35714	0.121032	-0.0437238	0.0892116	0.162681	0.361462	0.0516117	0.0711089	0.340993	-0.0433666	0.11674	0.28095	0.00894174	-0.376303	-0.164885	-0.222733	-0.460501	0.0311706	-0.0863356
-47.1	-4.13204			-64.2	0.474382	-0.136884	-0.00306894	0.690595	-0.144811	0.0885032	0.391274	1.20059	1.43706	0.901541	0.961755	0.238457	-0.0503037	-0.326343	0.441835	0.696806	-0.5394	0.885876	1.2731	1.04465	1.56748	-0.0712846	-0.63545	-0.847977	0.418761	-0.0718483	0.113667	-0.139231	0.66697	-0.266771	0.353022	0.469018	0.0291183	-0.0275384	-0.59274	0.596543	-0.251518	-0.108713	-0.00572502	1.86322	2.40165	1.12135	0.820083	1.92208	0.0778045
-47.2	-4.74648			-65.2	0.0819951	0.613574	0.59234	0.70022	-0.324869	-0.129108	0.827283	1.16677	0.643404	0.718387	0.732886	0.42851	0	0.0748304	0.381249	0.384012	0.252526	0.848468	0.996991	0.775315	0.937874	-0.0244132	-0.0384679	-0.903969	0.911856	0.60003	0.0198688	0.187354	0.859679	0.222804	0.0625549	0.766964	-0.0488772	0.543022	-0.109304	0.327714	0.174858	-0.268867	0.211631	2.37112	2.35071	1.22987	1.25436	2.36259	0.348961
-47.3	-1.5154			-66.2	-0.221412	0	0.951902	0.274661	-0.30419	-0.120115	0.420346	0.256978	0.456354	0.103552	0.342304	-0.240196	-0.0385867	-0.210999	-0.103552	0.197527	-0.346354	0.500894	0.411747	0.202711	0.528792	0.18256	0.259742	-0.193285	0.153355	-0.184921	0.00870953	-0.0218403	0.0267783	0.245386	0.462157	-0.135626	-0.0619137	-0.528321	-0.815825	0.552974	-0.284957	-0.196309	-0.355446	0.815481	0.718737	0.227113	0.0593245	0.491435	-0.0810446
-48.1	-0.118028			-67.2	0.0827713	0.10229	0	0.243171	0.0108734	-0.159866	0.218983	0.42793	-0.0879609	0.257861	-0.0684177	0.142605	-0.470772	0.324019	-0.335153	0.210984	-0.134061	-0.196708	0.187095	0.047134	0.409543	-0.246762	-0.211184	-0.0405561	-0.205864	0.109865	-0.170481	-0.0766947	0.207806	-0.063009	-0.126488	-0.00702406	0.245521	0.105339	-0.568442	-0.304327	-0.118664	-0.00724589	-0.103701	-0.204135	0.0888262	0.098451	-0.338852	0.208096	0.238249
-48.2	0.0201012			-68.2	0.214713	-0.146812	0.239155	0.3059	0.313635	-0.158809	0.208921	-0.193432	-0.179428	0.355287	-0.159391	-0.134053	0.134035	0.186198	0.000341592	-0.137891	-0.0764798	0.220568	0.110609	0	0.484436	-0.218206	0.114801	0.223191	0.684498	0.375207	0.0411446	-0.060877	0.0633385	0.21432	0.30118	-0.236304	-0.0136678	0.233046	-0.601653	-0.147104	-0.218613	-0.135472	-0.0368659	-0.228725	-0.00318995	-0.0640129	0.329316	-0.00642321	-0.0875665
-48.3	-3.79093			-69.2	0.402017	-0.0747309	0.104704	0.0996247	0.394485	0.307068	0.59411	0.556009	0.232814	0.946424	0.566547	0.471791	-0.343484	0.436809	0.0327883	0.0333385	0.274092	0.756205	1.18788	0.190208	0.470988	0.913555	0	-1.01996	0.613687	0.3076	-0.0175908	0.286616	-0.0604769	0.120532	0.243247	0.345566	-0.0291204	0.096047	-0.136222	0.465354	-0.263475	0.0956525	-0.0942313	1.70201	1.77968	0.986708	0.544221	1.77395	0.0391066
-49.1	-0.499759			-70.2	-0.163674	0.192054	-0.116719	0.241022	-0.0488712	-0.382287	-0.22535	0.288954	0.442427	-0.285237	0.0073831	-0.0578552	0.27889	-0.154541	-0.10202	0.0770537	0.182161	-0.227076	0.100602	-0.129428	-0.0685301	-0.250268	-0.291856	0.217876	0.313418	-0.0326117	-0.0496261	-0.355442	0.0102432	-0.0159768	0.16285	-0.106423	0.453146	-0.454447	0.282338	0.088392	0.110425	-0.0716639	0.0724956	0.121214	0.143933	-0.185122	-0.0832763	0.0948102	0.0716288
-49.2	-0.0875522			-71.2	-0.346407	0.211998	-0.246111	0.758153	0.0122408	0.0489244	0.185733	0.0053487	0.0108728	0.204382	0.351711	-0.377088	-0.409176	0.251144	-0.0522937	-0.0873696	-0.526178	-0.182797	0.0107141	-0.174332	-0.0883854	0.203885	0.0530428	0.0484677	-0.17471	-0.283044	0.276919	0	0.00601638	0.0842625	-0.310829	0.356606	0.578067	-0.519159	-0.151066	-0.254949	0.041754	-0.151244	0.216277	0.0524099	-0.269607	0.141688	-0.009353	0.00326627	-0.0793281
-49.3	0.0978339			-72.2	-0.166517	0.0149106	-0.172567	-0.2417	0.0357816	-0.000274491	-0.143599	0.164652	-0.104388	0.358369	0.110251	-0.00497459	-0.17588	0.142091	-0.121215	0.0277368	-0.237037	0.181687	0.206138	0.0279574	-0.167921	0.288349	-0.27484	-0.220799	-0.0561878	-0.351115	0.037354	-0.0416059	0.114094	0.016697	0.106949	-0.0696545	0.26627	-0.132264	-0.30848	0.172202	-0.0922108	-0.172489	-0.0103282	-0.0169591	-0.0148439	-0.269616	-0.0618219	-0.0419466	-0.0444105
-50.1	0			-73.2	0.281388	0.0129623	-0.158103	-0.346511	-0.0440537	-0.123701	0.362562	0.211775	0.00841334	0.296134	0.252037	-0.126812	0.343991	-0.841056	0.120597	-0.636601	-0.293589	-0.736402	0.34413	-0.0677524	0.473697	-0.557445	0.191281	-0.268334	0.14394	0.280632	0.165127	0.135275	0.258929	-0.467185	0.163477	0.237925	0.391237	-0.601081	0.31585	0.283544	-0.774054	0.076155	0.126456	0.495618	-0.117856	-0.349331	0.0443614	-0.538169	-0.489236
-50.2	0.25488			-74.2	-0.326107	0.14421	0.165102	-0.102877	-0.387418	0.193719	-0.0660435	-0.432784	0.0952469	-0.00743633	-0.0625709	0.123014	-0.138144	-0.0807595	-0.0620963	0.432477	-0.0768299	-0.301777	0.351243	0.187434	0.185738	-0.4524	-0.197078	0.231628	0.0192621	-0.0568407	0.25824	-0.11684	0.0576428	-0.132053	0.277216	-0.258804	0.300919	-0.33888	-0.0967446	0.026055	-0.03359	-0.0212182	0.323535	-0.104701	0.674268	0.587006	-0.189574	-0.182787	-0.0934463
-50.3	0.347597			-75.2	0.0568377	-0.278584	-0.132635	0.03492	0.209915	-0.225395	0.160334	-0.0814129	0.474114	-0.068905	-0.0465201	0.295325	-0.0510397	0.35302	0.287887	0.0444591	0.277929	0.394227	0.080833	0.0687004	0.352371	-0.0341826	0.257737	0.16102	0.0693683	-0.107381	-0.215342	-0.0425608	-0.117742	0.243214	-0.0109141	0.027317	0.186439	0.40969	-0.0488601	-0.0898713	0.0134806	-0.156256	-0.114242	-0.356326	0	-0.466263	-0.0618247	-0.17619	-0.129274
-51.1	0.306376			-1.3	0	-0.0707851	0.335852	-0.53317	-0.0309321	-0.0699886	0.0258486	-0.440975	0.50178	0.137808	-0.483632	0.0336059	-0.27519	0.365672	0.129478	-0.336129	-0.191228	-0.335497	0.519198	-0.0632823	0.0482568	-0.444287	-0.088521	-0.352458	-0.00139548	-0.0717789	-0.219594	0.367198	0.445153	-0.310082	-0.487884	0.0058185	-0.444934	0.0908452	0.0637178	-0.0529849	0	-0.0545801	-0.122683	-0.816363	-0.419593	0.427203	0.487935	0.243529	0.682368
-51.2	-0.875107			-2.3	0.111128	0	0.383182	0.267387	0.0416605	-0.183574	0.216733	0.00344415	-0.156662	0.485772	0.172763	0.104285	0.0145241	0.0611815	-0.0599544	0.187776	-0.04339	0.0672253	0.165668	0.0272051	0.302406	0.0427915	0	0.0282084	0.134132	0.0531992	-0.163338	0.107344	0.114961	-0.0218444	0.751392	-0.107649	-0.29889	-0.0523865	-0.186773	-0.230414	0.0177053	-0.270969	-0.241748	-0.145168	0.0434762	0.0727132	0.291499	0.758543	-0.209701
-51.3	0.620178			-3.3	0.449462	-0.26686	0	-0.031751	-0.207178	-0.178553	-0.088732	-0.0339223	-0.036099	-0.0390796	-0.206926	0.0861005	0.131694	0.0287979	-0.120275	-0.0187172	0.0499752	-0.249682	-0.421872	-0.121346	-0.32569	0.0483006	0.042948	0.132615	0.110039	-0.183926	-0.0580318	0.440142	0.178655	-0.105553	-0.177704	0.296334	0.238429	0.139197	-0.0427548	-0.237834	-0.0452192	0.291414	-0.168821	-0.397777	-0.131129	-0.135402	-0.148169	-0.271733	0.378751
-52.1	0.286818			-4.3	-0.34935	-0.0148593	0.479309	0	-0.737293	0.0208025	-0.0519306	0	0.230055	-0.105932	-0.147606	-0.223098	-0.141402	-0.0587374	-0.112595	0.0281727	-0.0348895	0.0306604	-0.194949	-0.100381	-0.0900356	0.0266743	0.0320369	0.0767815	0.107687	-0.128609	0.150908	0.213186	0.261166	0.38127	0.152498	-0.0728152	0.268991	0.13355	-0.253332	-0.140232	0.0255322	0.0975138	-0.104668	0.35625	-0.0463005	-0.333952	0.457809	-0.203396	-0.107068
-52.2	-1.34884			-5.3	0.267131	0.147383	0.296062	0.504718	0	0.105278	0.162911	0.256744	0.41731	0.587739	0.286983	0.00067759	-0.211396	0.202323	0.00177305	0.0217338	-0.15369	0.199125	0.47766	0.145868	0.513073	0.23609	-0.0394771	-0.165957	0.188003	0	0.0136951	-0.0377101	-0.206915	-0.0483039	0.274682	0.0175236	-0.0491609	0.0465954	0.1548	0.103796	-0.399677	0.307734	-0.243334	0.773677	0.92311	0.697864	0.115442	0.777194	-0.119789
-52.3	-0.420532			-6.3	0.099168	0.219821	0.151661	0.368616	-0.0379451	0	0.141274	0.24461	-0.00312092	-0.026922	0.0594036	-0.021924	-0.0448695	0.0187188	-0.0473561	-0.140398	0.0957287	0.0170061	0.25825	0.0499838	0.194234	-0.160136	0.0228429	-0.0634933	-0.11922	-0.0403425	0.0325171	0.0413512	-0.167829	0.681434	0.181701	0.274208	-0.128738	-0.279158	0.388722	-0.277623	0.0913757	0.280564	-0.13761	0.19287	-0.164553	0.802647	0.543913	0.66234	0.121842
-53.1	-2.27145			-7.3	0.135247	0.0434057	0.272023	0.502593	-0.0764095	0.0655382	0	0.669854	0.669067	0.90861	0.790213	-0.051712	-0.37606	0.0136682	0.289198	0.389868	-0.124324	0.505466	1.24472	0.478018	0.759162	-0.0070281	-0.216606	-0.298743	0.317394	0.0164825	-0.250768	-0.0114995	0.10544	-0.132655	0.857281	-0.233686	-0.0265538	-0.052216	0.0221042	0.465911	0.0393609	-0.0457975	-0.00137399	0.857522	0.902585	0.0381008	0.361593	0.509392	0.0286708
-53.2	-3.26518			-8.3	-0.213537	0.258363	0.308094	0.657526	-0.0994558	-0.0145445	0.561745	0	0.870437	1.27336	1.00992	0.404062	-0.50716	0.298541	0.293929	0.350439	-0.0940211	1.07705	1.15199	0.645678	1.0055	0.123864	0.0396381	-0.456569	0.475199	0.148886	-0.220997	-0.354633	0.160324	0.100117	-0.347514	-0.277385	-0.115339	-0.0356117	-0.341053	0.372028	0.390333	0.0146893	-0.0544784	-0.578565	2.49729	0.937599	0.670693	1.02141	0.518342
-53.3	-1.7035			-9.3	0.33191	-0.0230333	0.131544	0.417273	-0.0611584	-0.129332	0.388362	0.848495	0	0.832546	0.658657	0.173433	-0.346622	-0.0735838	0.298419	0.215676	-0.0726975	0.000736774	0.586684	0.254117	0.569262	-0.0200515	0.0144389	-0.270386	0.234863	-0.0747884	0.0152299	-0.295342	-0.496447	-0.262644	-0.00914648	-0.0796729	0.111369	-0.277193	0.287202	0.392129	0.114663	0.327258	-0.073745	0.534528	0.779564	0.780683	0.1975	0.471144	0.135988
-54.1	-3.54443			-10.3	0.269877	0.242448	0.35431	0.595507	-0.120936	0.0196119	0.615849	1.32492	1.11666	0	1.1967	0.256206	-0.574242	0.346471	0.367913	0.49653	-0.000195475	0.968541	1.6825	0.789293	1.16246	0.198867	-0.231263	-0.628737	0.392219	0.120475	-0.0564976	0.0432988	0.535794	0.441474	-0.0427671	-0.191768	-0.345126	0.0928596	-0.259145	0.152544	0.415281	-0.237724	0.357821	1.10067	1.32778	0.733405	0.712321	1.50094	0.0800237
-54.2	-2.21837			-11.3	0.371256	0.0226368	0.273042	0.156012	-0.0521205	0.051133	0.381362	0.976158	0.892972	1.1572	0	0.17916	-0.36464	0.0974971	0.178991	0.0497373	0.0658522	0.646753	1.10347	0.393861	0.595735	-0.170765	-0.35382	-0.33254	0.186962	0.166738	-0.0272307	0.196198	0.0906591	0.101668	0.15294	0.240764	-0.646072	-0.0539208	-0.137083	-0.18304	0.161394	-0.222401	0.183061	0.0985491	1.00761	0.45634	0.242962	0.566465	0.126652
-54.3	0.97378			-12.3	0.0701919	-0.0392535	-0.00306475	-0.0433008	-0.0656246	-0.145694	-0.00357863	-0.219558	-0.311734	-0.632316	-0.358722	0	-0.163686	0.120301	-0.185431	-0.109127	0.0474224	-0.349989	-0.505804	-0.0989161	-0.0528316	-0.125622	-0.0367884	0.0287648	-0.0378654	-0.0139644	0.0155048	0.279334	-0.0112358	-0.907701	0.0981019	0.0960488	0.144809	-0.0116048	-0.134015	-0.0433552	0.199537	-0.171046	0.0429721	-0.192217	-0.176547	-0.0722858	0.0165699	-0.447141	-0.108153
-55.1	0.214188			-13.3	0.106728	-0.00978593	-0.0614827	-0.13963	-0.019491	0.086576	0.0617961	-0.00163904	8.39698129623993e-06	-0.214414	-0.225579	0.0957862	0	0.172357	-0.0463765	0.0436209	0.104865	-0.00549951	0.29838	-0.0714726	0.0115755	-0.0598526	0.163061	-0.0364713	0.106902	0.0786718	0.0970692	-0.197812	-0.12643	0.452644	-0.0939458	-0.20034	0.0534882	0.176154	-0.326306	0.0457677	-0.447606	-0.117169	0.105548	-0.316374	-0.410098	-0.535379	0.201395	0.276427	-0.276927
-55.2	-0.713333			-14.3	0.13635	-0.0726527	0.288484	0.0305204	-0.122	-0.0788546	0.207201	0.279492	0.280358	0.283596	0.215972	-0.0162509	-0.07479	0	-0.063713	-0.0447905	0.0888124	0.0959546	0.304947	0.2422	0.375913	-0.186565	-0.14149	-0.0466872	0.162405	-0.0421432	-0.276262	0.0885061	-0.119989	0.490896	-0.183982	-0.123001	-0.141092	-0.29716	0.0550697	0.153768	-0.183529	-0.039265	0.090563	-0.0536749	0.237239	0.0308566	0.285907	0.580036	0.0761779
-55.3	-0.185007			-15.3	-0.0591003	0.0733556	0.200594	-0.137684	0.0418203	0.1199	-0.180556	0.036094	0.213241	-0.126702	0.0178378	-0.0989994	0.0260359	-0.211876	0	-0.154815	0.134167	0	0.240486	-0.159284	0.0635009	0.0259089	-0.0706913	-0.0364318	0.0891958	0.0706868	-0.164643	-0.736455	-0.296832	0.173017	0	0.162464	-0.18937	-0.0347856	0.00158294	0.209802	-0.00239124	0.0383078	-0.151999	0.104971	0.186084	-0.237233	-0.333492	0.274659	-0.0943995
-56.1	-0.44216			-16.3	-0.195619	0.112546	0.116337	0.15535	0.102282	-0.093816	-0.0612815	0.137478	-0.066312	0.15126	0.199375	-0.0646089	-0.0321246	0.00305434	0.127292	0	0.324996	0.31631	0.491474	0.216689	0.24754	-0.180132	-0.0427015	-0.027534	0.0374383	0.0141641	-0.0919904	-0.0322193	0.0200652	-0.0933736	-0.0871387	0.026491	0.28212	0.373132	-0.104191	-0.0289993	0.0255786	-0.269707	-0.0494269	0.877947	0.266775	-0.515767	-0.0740975	0.0888512	0.0659843
-56.2	-0.190824			-17.3	-0.238985	0.00704929	0.145951	-0.035396	-0.0110699	0.112583	0.0163383	0.178616	0.112882	-0.0738305	0.014853	-0.0388999	-0.139716	-0.108432	-0.0320676	-0.0693088	0	0.0723659	0.641106	-0.0538398	0.241095	-0.142726	-0.158727	-0.0303767	0.0687048	-0.0410577	-0.0250674	0.104577	-0.036858	-0.250919	0.0355877	0.165778	0.198807	0.168834	0.173884	-0.104286	0.15599	-0.0904201	0.187478	0.189925	-0.143906	0.0585974	-0.0624126	0.275094	0.0144458
-56.3	-2.56474			-18.3	-0.0702367	0.0768235	0.516381	0.467076	-0.0858953	0.0405982	0.531436	0.598339	0.495813	0.859573	0.816745	0.212198	-0.235935	0.00492568	0.244734	0.282223	-0.215048	0	1.15358	0.743824	0.999233	0.0122514	-0.223238	-0.463395	0.453184	0.0905376	-0.267051	0.386675	1.12478	0.108555	0.602257	0.0342984	-0.0680636	-0.027043	-0.576364	0.102272	-0.489771	-0.160724	0.233241	0.686829	0.913672	0.631079	0.63039	0.73195	0.0319793
-57.1	-3.09427			-19.3	0.0176196	0.178705	0.27005	0.668123	-0.0894163	-0.0448256	0.537949	1.09998	1.17003	1.5031	1.14341	0.605596	-0.404262	-0.0509332	0.311881	0.433214	-0.00450804	1.34289	0	1.38915	1.81363	0.266074	-0.484449	-0.444881	0.329949	-0.0852569	0.00533838	-0.185898	0.175058	0.46959	0.248687	0.057624	-0.39526	0.0807957	-0.19956	0.335501	-0.03274	-0.492351	0.422288	1.49816	1.36685	-0.105341	0.0394623	1.08898	-0.0912715
-57.2	-1.86591			-20.3	0.233084	0.0957759	0.0683139	0.14279	0.0398029	-0.113899	0.491795	0.540978	0.329774	0.92323	0.465304	0.547825	-0.345824	-0.0185575	0.193239	0.357204	-0.222109	0.179618	1.15931	0	0.698284	-0.183135	-0.242655	-0.247279	0.149472	0.124735	-0.225128	-0.0827716	0.617621	-0.137053	-0.0539662	0.230895	-0.252572	-0.591308	0.088682	0.00890784	-0.534739	0	0.473893	1.23178	0.570015	0.691508	0.202092	0.0584174	0.18983
-57.3	-2.20172			-21.3	0.201921	-0.0871535	0.350947	0.164627	-0.129483	-0.0462685	0.294085	0.77129	0.620162	0.640923	0.649564	0.179625	-0.253914	-0.287696	0.163815	0.320988	0.0459295	0.675085	1.03575	1.11626	0	0.253737	-0.0464254	-0.277233	0.442669	-0.0278286	0.19412	-0.167007	0.837091	0.0114783	0.198485	-0.0265117	-0.0706563	-0.11764	-0.0976357	0.375918	-0.212415	0.335011	-0.0355068	0.787994	0.84626	0.448802	0.218307	0.952356	-0.0166326
-58.1	3.80036			-22.3	-0.272827	-0.221627	-0.186729	-0.0621676	-0.0392011	-0.075783	-0.235645	-0.485841	-0.080657	-1.14698	-0.34783	-0.112753	0.15871	0.11191	-0.138413	-0.066213	0.0227225	-0.359057	-1.63995	-0.464871	-1.04951	0	0	-0.0379347	-0.150918	-0.207126	0.0852576	0.0616458	-0.539937	-0.396011	0.13549	0.289145	-0.103096	0.184896	-0.400337	-0.22169	-0.011117	-0.412636	-0.0757638	-0.340479	-1.28895	-0.389649	-0.675934	-0.577899	-0.0213622
-58.2	0.855319			-23.3	0.217587	0.00368847	0.150125	0.13098	0.0530469	-0.00962188	-0.0956286	-0.342881	-0.0411072	-0.360361	-0.192247	-0.245463	0.269022	0.15712	-0.115004	0.0710301	0.144069	-0.361604	-0.22937	0.0154435	-0.119716	-0.0123752	0	-0.111249	-0.0269322	0.0357032	0.152359	-0.170422	-0.437671	0.0606224	0.047874	-0.00548542	0.38597	0.165923	0.251809	0.195581	0.108791	-0.379134	0	-0.754053	-0.552179	-0.32173	-0.162139	-0.169325	-0.0506174
-58.3	-1.36548			-24.3	0.292734	0.216852	-0.0172096	0.236768	0.000815964	-0.00448168	0.0786484	0.169069	-0.0234423	0.621248	0.406104	0.088617	-0.0518331	0.0138757	0.0205189	-0.00468402	-0.011522	0.298355	0.495947	0.115828	0.350024	-0.121485	-0.0892125	0	0.377749	0.100599	-0.334207	0.088675	-0.477195	0.075159	0.311938	-0.0622981	-0.716382	-0.107734	0.155959	0.230975	-0.366998	-0.111854	0.255777	0.632759	0.933832	0.305821	0.0636398	0.435055	0.594456
-59.1	-0.266368			-25.3	0.0650519	-0.0047472	0.0154071	0.0434631	-0.122996	0.117581	0.0452435	0.331848	0.132188	0.204605	0.250892	0.114534	0.0288464	-0.120649	0.0463177	0.115125	0.104935	0.194943	0.324457	0.103938	0.148688	-0.0660776	0.0334675	-0.690183	0	0.0559779	-0.0921999	0.422208	0.219003	0.476129	-0.264865	-0.171661	0.54861	0.00533613	0.625491	-0.273565	0.315113	0.0838191	0.0253131	-0.167392	-0.13988	0.31304	-0.14373	0.548728	0.031562
-59.2	-1.20148			-26.3	-0.493308	0.00372255	0.332089	0.275363	-0.030912	0.0832429	0.0633717	0.329576	0.200277	0.46423	0.379487	0.0276659	-0.265116	-0.0884726	0.135122	-0.0872937	-0.197638	0.248095	0.277941	-0.00056518	0.142202	-0.117423	-0.0176365	-0.294607	-0.00628789	0	-0.294238	0.240225	-0.957419	0.0655507	-0.100246	0.083315	-0.0971347	0.323393	-0.415505	-0.0674271	-0.0194995	-0.0634	0.340268	0.859724	0.712243	-0.0622394	-0.209079	0.50895	0.381605
-59.3	0.107814			-27.3	0.417267	-0.158791	0.0846214	-0.111708	0.0563938	0.0472289	-0.0170529	-0.198762	0.176032	0.0673007	-0.157406	-0.0819307	0.0579966	0.0363826	-0.181525	0.0575962	0.213547	-0.0106059	-0.200168	-0.119133	-0.130453	-0.145247	0.0223163	0.0285725	-0.0802353	0.0385094	0	-0.098087	0.229754	-0.265999	-0.132659	-0.283374	-0.223249	-0.514904	-0.0130638	0.0142604	-0.018085	-0.131458	-0.0462914	0.0427647	0.383205	-0.396624	0.0254576	0.155208	0.0737984
-60.1	0.244642			-28.3	0.0587004	-0.11934	0.0388738	-0.252605	0.388511	0.126824	0.297723	0	0.135406	-0.176388	-0.45347	0.0909879	-0.117484	-0.0987952	-0.15376	0.150922	-0.19926	-0.101006	0.11277	-0.143737	0.151951	0.23478	-0.0945169	-0.09497	0.0599972	-0.0451443	-0.110989	0	-1.0292	0.0058636	0.135176	-0.316226	-0.258471	-0.0305155	0.305538	0.0291289	0.371199	-0.121773	-0.335025	0.478937	0.366208	-0.413739	0.189024	0.231915	-0.209243
-60.2	0.00286784			-29.3	-0.738248	0.246265	0.309831	-0.407262	0.531718	-0.0742019	-0.182285	-0.030209	-0.387318	-0.218722	0.0861372	0.172432	-0.247851	0.244424	0.648616	0.337195	0.278233	-0.181689	-0.519697	-0.118209	0.352504	0.213586	-0.113512	-0.0530463	0.255521	-0.319359	0.162707	-0.0615756	0	-0.26671	-0.149756	-0.0695278	-0.2135	0.172024	0.21618	0.000384819	0.203369	-0.410923	-0.231399	0.495991	0.300227	0.258182	-0.106984	0.145405	-0.447739
-60.3	-0.195587			-30.3	0.0916939	-0.0789292	0.30727	0.14483	-0.353727	0.287916	0.0085508	0.281694	0.104533	0.178143	-0.0566798	-0.104568	-0.189045	0.0151645	0.0906512	0.13564	-0.172947	0.000371108	0.304362	0.38189	-0.0644684	0.120985	0.24389	0.39776	-0.168469	-0.199247	-0.23795	-0.348569	-0.887955	0	0.269381	-0.126905	-0.236375	-0.451426	0.0999574	0.136796	-0.0984155	0.373886	-0.175878	0.595538	0.00802685	0.106051	-0.367368	0.549256	-0.352876
-61.1	-0.306159			-31.3	0.282489	-0.00430274	-0.123927	0.493916	0.127286	0.228217	0.44774	0.200712	0.147662	0.824171	0.16131	-0.518948	-0.64838	-0.00604075	0.282341	0.0300792	0.195534	0.360742	0.282915	0.24548	0.158094	-0.435903	-0.339772	0.0523231	-0.65057	0.0378438	-0.0799534	0.237808	-0.524962	0	0	0.545396	-0.513103	0.0612575	-0.114352	0.033928	-0.324317	-0.367661	-0.0859317	0.165493	0.308826	0.405158	0.0675646	0.369479	0.0701319
-61.2	0.637095			-32.3	-0.167009	0.154265	0.225456	-0.104223	-0.1105	-0.0496486	-0.182377	-0.0479851	0.11127	-0.0589475	0.0839795	-0.0924993	-0.198038	0.15467	-0.196828	-0.237552	0.0515395	-0.442162	-0.0928072	0.00864696	0.014252	-0.112621	0.101177	0.0830466	-0.13362	-0.0307926	0.27756	-0.275557	0.730131	-0.376699	-0.0819812	0	-0.428131	0.0500349	-0.12779	0.0266968	-0.166281	-0.285978	-0.386043	-0.243096	-0.391292	-0.038574	-0.31993	-0.215344	-0.0415268
-61.3	0.574899			-33.3	0.204807	-0.0282263	-0.381442	-0.251056	-0.0553048	-0.332239	0.469276	0.173773	-0.107756	0.100817	0.0576457	0.0665261	-0.229746	0.325087	0.138553	-0.154131	0.306832	0.142937	0.143324	-0.080025	0.00439787	-0.0284348	0.0469019	0.0150169	-0.826174	-0.0149637	0.196757	-0.293318	0.108868	-0.118254	-0.0300678	0.147272	0	-0.491381	-0.3034	-0.0742404	0.157948	0.0434033	0.131224	0.373588	0.0920094	-0.614066	-0.135663	-0.168197	-0.113722
-62.1	0.292594			-34.3	0.00831992	0.0080646	0.383528	-0.222964	0.123144	0.349782	0.0633675	0.194988	0.319454	-0.20904	-0.0131451	-0.0854403	0.0831361	-0.0974582	0.0982021	-0.327352	0.34927	-0.322915	0.0465556	0.0520688	0.0625219	0.236853	0.0507264	-0.0863273	0.112545	-0.406253	-0.0538056	-0.253026	-0.0232394	-0.0847756	-0.11544	0.131947	-0.022286	0	0.417827	0.0502772	0.274953	0.274705	-0.383831	-0.0470165	-0.204011	-0.0541152	-0.118134	-0.471888	-0.216854
-62.2	-0.0675388			-35.3	-0.134038	-0.275473	0.0945626	0.111212	-0.0578182	0.05164	-0.116159	0.218405	0.0177656	0.104764	0.308317	-0.170978	-0.244524	-0.021707	-0.0374786	0.0633114	0.274961	-0.144655	-0.0675481	0.422596	0.37201	-0.0326619	0.300662	-0.27375	0.11717	-0.460398	-0.0919848	-0.0507082	-0.297031	0.317321	-0.180024	-0.348879	-0.124209	-0.337143	0	0.377666	0.278986	-0.137877	-0.258956	-0.0246356	-0.764901	-0.0650223	-0.0315962	-0.0967915	-0.275581
-62.3	0.0822557			-36.3	-0.195481	0.0585683	-0.563059	0.383572	0.244002	0.0499715	-0.0418451	0.435999	0.622334	0.638867	-0.239463	-0.227831	0.120655	0.328089	-0.0536124	0.368756	0.256878	-0.346888	-0.0703219	0.632579	0.0750303	-0.195539	0.284228	0.027865	-0.486181	-0.407305	0.0304185	-0.130001	-0.383841	0.0197176	0.0707586	0.0315338	0.0540002	0.0892406	-0.558007	0	-0.667924	0.174272	0.114589	-0.339695	0.982909	0.250142	-0.456063	0.207622	0.165211
-63.1	0.228172			-37.3	-0.0131381	0.016948	-0.287609	0.12186	0.0413683	0.0924111	-0.606934	-0.0665494	0.396357	0.0849706	0.177152	0.0189888	-0.0884504	0.575709	-0.271145	-0.227286	-0.00615172	-0.0949588	-0.21929	0.018664	-0.247757	-0.186072	-0.0767444	-0.287026	0.15504	0.75263	-0.243428	-0.0748799	-0.266242	0.198986	0.322607	-0.185173	-0.393569	-0.0491358	-0.34019	-0.10016	0	-0.179336	-0.232981	-0.260461	-0.0260024	-0.192873	0.0216314	-0.0655768	0.0396015
-63.2	-0.0794331			-38.3	0.148441	-0.229119	-0.750404	0.155181	-0.203793	-0.396072	0.439075	-0.0903205	0.0800952	0.398011	0.0492938	0.170704	0.198042	0.384674	0.151466	-0.152856	-0.066266	0.057399	0.103515	0.0232718	-0.317848	-0.0500046	-0.0224408	0.451142	-0.376883	0.136827	0.00740239	-0.413401	0.909956	0.216507	0.0207335	0.113798	0.10953	0.167815	-0.315599	0.118913	-0.0552962	0	-0.241107	0.226188	0.128497	-0.159739	0.122154	0.318344	0.0406291
-63.3	-2.76006			-39.3	0	0.031875	0.352012	0.15015	-0.0572489	0.160085	0.17165	0.541449	0.511641	0.60027	0.731999	-0.132944	-0.420726	-0.048457	0.168796	-0.251697	-0.197554	0.754476	0.446983	0.429914	0.365279	0.538389	0.269344	-0.13973	0.328288	0.0284249	-0.204481	0.123723	-0.0433029	0.00267404	0.00449348	-0.24963	-0.514735	-0.125656	-0.439989	0.361344	-0.00730054	-0.243298	0	1.8662	1.68707	0.574774	0.835662	1.3455	-0.0214532
-64.1	-3.8022			-40.3	0.138716	0.0589187	0.659006	0.477069	-0.395202	-0.251861	-0.26602	1.1614	1.29546	1.14725	1.22729	0.540606	-0.23393	-0.258286	0.519757	0.169571	0.108273	0.931883	1.1928	0.970496	1.37678	0.734387	-0.531912	-0.545975	0.597588	-0.0515977	0.103988	-0.0247719	-0.0502849	0.201212	-0.440146	0	-0.315612	0.455938	0.508502	-0.122652	0.0113528	-0.227984	0.0128513	0	2.39266	0.899467	1.73247	2.23991	0.147053
-64.2	-2.33416			-41.3	-0.283472	0.00678136	0.0731662	0.654613	0.659101	-0.000671016	-0.494751	0.20063	0.211164	0.483269	0.494476	0.444769	0.297535	0.192912	0.224581	0.437978	-0.0478354	0.068622	0.765303	0.661098	0.936398	0.181868	-0.350453	0.0457708	0.0995928	0.457929	-0.0886534	0.185813	-0.104869	0.317723	0.161593	-0.309231	-0.208261	0	-0.501747	0.209796	-0.107929	0.0586697	0.154692	0.687006	0	0.897816	0.729405	1.37308	0.822541
-64.3	-3.53963			-42.3	0	0.0809564	-0.239846	0.608432	0.0331604	-0.281749	0.225203	0.620859	0.51216	0.478798	0.378619	-0.0572088	-0.0109811	0.301727	0.260969	0.206411	0.578859	0.594541	1.11146	0.405284	0.614862	-0.306637	-0.101259	-0.0544451	0.365147	0.0673467	-0.614772	0.114891	0.511677	0.131022	0.242731	-0.239136	0.0392541	0.312107	0.0624649	0.303027	0.225259	-0.180077	-0.300759	1.7592	1.52163	0	1.11732	2.04702	0.324694
-65.1	-1.721			-43.3	-0.124148	0.704011	-0.0917028	-0.21429	-0.42111	0.0949005	0.133473	0.181675	0.337283	0.150556	0.853055	0.270276	0.0912191	0.433393	0.244536	0.000849832	-0.285293	0.715834	0.552819	-0.0453091	0.284462	0	0.169665	-0.191495	-0.0361119	0.28849	-0.164791	-0.140672	-0.0203068	-0.238297	0.181135	0.251052	-0.349015	0.2983	-0.417664	-0.244003	-0.0512411	-0.00941603	0.367561	3.18324	0.403539	-0.0492734	0	1.29066	-0.0112628
-65.2	-2.75284			-44.3	0	0.404461	0.427645	0.645061	0.0368651	0.198008	0.161649	1.01515	0.962959	1.26947	0.78964	0.323421	-0.280056	0.0468564	0.206302	0.489902	0.119706	0.687379	0.831622	0.958803	0.741992	0.645453	0.101907	-0.156314	0.708362	-0.133272	0.729231	-0.202608	0.843524	0.15929	0.165507	0.565711	0.259279	0.280035	0.133668	0.206203	0.0673866	0.301448	0.380022	1.59	1.69132	0.779544	1.33481	0	-0.123657
-65.3	-1.33617			-45.3	-0.117266	-0.137323	1.0296	-0.299439	0.279216	-0.380353	-0.0843631	0.272726	0.768181	1.09643	0.0993119	-0.0175797	0.224777	0.314981	0.0326846	0.00437652	-0.150696	0.311416	0.490065	0.032895	0.367451	0	0.0654647	-0.164263	-0.0243775	0.0490163	-0.192529	0.270352	0.053609	0.183409	0.161376	-0.36342	-0.0185087	0.304555	0.357364	0.269207	-0.0515624	0.178029	-0.290034	0.729906	0.388834	0.435257	0.515411	0.678523	0
-66.1	0.871756			-46.3	-0.0966447	-0.191243	0.535614	-0.223796	0.121011	0.0625339	-0.330049	-0.289632	-0.269683	-0.113614	-0.325529	0.191108	-0.159853	0.491759	-0.366346	0.0417954	-0.15128	-0.0607078	0.289048	-0.189747	-0.075466	-0.0341667	0.095442	-0.14112	0.218163	-0.474149	-0.149966	-0.324583	-0.798484	0.00935614	-0.125522	0.0980047	0.272733	-0.0858593	-0.450481	-0.0139781	0.00638297	0.06866	-0.24041	-0.285466	-1.0129	-0.300955	0.123994	-0.459625	0.356994
-66.2	0.307182			-47.3	-0.0652716	0.234652	0.180061	-0.0460352	0.08877	0.297198	0.133506	-0.00117128	-0.26433	-0.386066	0.105955	-0.195924	0.279146	-0.197016	-0.0128062	0.463841	0.3109	-0.201806	1.08072	-0.518886	0.159588	-0.356433	-0.130035	-0.275827	-0.520103	-0.479271	-0.12966	-0.0393651	0.389303	0.00266091	-0.314737	-0.224612	-0.0734225	-0.720083	-0.397024	-0.187912	-0.0986544	0.0554161	0.0827542	-0.419541	-0.255891	-0.0533461	-0.0388143	-0.30884	-0.276077
-66.3	0.120448			-48.3	0.230207	0.379899	-0.102183	-0.14458	0.472097	-0.0741553	0.343916	0.142513	-0.0429605	-0.0526938	-0.0957366	0.527936	0.0833935	0.0805783	0.153167	-0.133102	-0.0388735	-0.704445	-0.0187232	-0.107791	-0.236024	-0.250842	-0.188671	-0.17755	0.671599	0.181717	0.160699	0.214935	0.597871	0.0794745	0.0248255	-0.15116	0.0146367	0	0.582035	0.0380891	-0.0010951	0.059114	0.304203	-0.0344761	0.00535744	-0.0678443	-0.0334047	-0.0518802	-0.0109743
-67.1	-0.102282			-49.3	0.122361	0.0526304	-0.503197	-0.472784	-0.255454	-0.175409	-0.45659	-0.0407473	0.109983	-0.160306	0.0318959	0	-0.341485	-0.185761	0.031039	0.432049	0.301845	-0.226932	-0.140416	-0.0808805	-0.00739936	-0.554625	-0.36293	-0.27129	-0.811805	0.152415	-0.193463	0.255295	-0.777618	0.403195	-0.150621	0.659796	-0.207709	0.0613553	0.100309	-0.0638732	0.165354	0.106096	-0.0288008	0.0967263	-0.10497	0.121186	0.0222475	-0.0842696	0.12528
-67.2	0.0763895			-50.3	0.0381678	-0.224394	-0.191833	0.179169	0.199803	-0.114402	-0.570764	-0.133362	0.0805855	0.365118	-0.185913	-0.537969	-0.00350716	-0.47815	-0.489854	-0.302133	-0.10505	-0.389241	-0.112923	-0.251436	0.269127	0.101251	0.12283	0.162149	-0.386937	0.490967	-0.0672795	0.161999	-0.66453	0.270055	-0.034371	0.0326728	0.54184	-0.201088	-0.0483061	0.319774	-0.0416431	0.0742267	-0.259374	0.0584796	-0.162999	0.0543822	-0.126974	0.201753	0.00670812
-67.3	-0.165689			-51.3	0.107112	-0.197775	-0.259124	0.320601	-0.0689787	0.200134	-0.169838	0.303062	0.14715	-0.389522	0.347161	-0.0601665	-0.123569	-0.30162	-0.691735	0.152707	-0.0336658	0	-0.176042	-0.0505896	-0.411167	0.222699	0.145112	-0.0305049	0.00750183	0.31434	0.116796	-0.0550405	-0.510457	-0.0366237	0.423823	0.176506	0.313784	-0.0985699	-0.234144	0.114793	-0.0399579	0.156977	-0.157309	0.0796156	0.309022	-0.205981	-0.020996	0.0459288	-0.0614118
-68.1	-0.155534			-52.3	-0.171801	0.0277496	0.0283989	0.155685	-0.00396871	0.429806	0.384902	0.158505	0.317767	0.429152	0.225552	-0.0530571	0.105321	0.573738	0.0601655	-0.0207213	-0.103058	-0.639499	0.307845	-0.142807	-0.307112	-0.118581	0.118832	0.200493	-0.168429	-0.0189435	-0.4102	-0.257469	-0.617716	-0.104221	-0.478458	-0.403232	0.0423117	-0.0123699	-0.219391	0.086206	-0.19481	0.0227178	-0.18373	0.0949503	0.263802	-0.0104216	0.172309	0.0357399	0.03027
-68.2	-0.286923			-53.3	0.334238	0.168186	0	-0.186228	0.147921	-0.251098	-0.222748	-0.143886	-0.260252	0.0960654	-0.0287302	-0.0599179	-0.00260183	-0.1672	-0.0414354	0.179989	-0.0649911	0.176263	0.00114037	0.166038	-0.296559	0.151358	-0.256696	0.00163424	-0.80222	0.0904522	-0.275674	0.0773826	-0.588778	-0.216309	-0.0377388	0.138777	0.231767	0.110671	0.149684	0.0888832	0.0297694	-0.00813743	-0.0509765	0.0719355	0.421771	-0.0455897	0.0321683	0.254397	0.108697
-68.3	-0.143432			-54.3	0.0157203	-0.470877	-0.290185	0.439843	0.217911	-0.158404	0.0384525	-0.256184	-0.399338	-0.28414	-0.0665459	-0.627022	-0.367343	0.362654	0.400275	-0.0485884	0.658648	0.07066	-0.0326226	-0.432336	-0.0969078	0.0657658	0.516353	0.382776	-0.686995	-0.163153	0.22309	0.136996	-0.861263	-0.211011	-0.120709	-0.159355	-0.179423	0.00793124	0	0.118725	-0.132621	0.0512017	0.05009	0.17496	-0.0810171	-0.306468	-0.133797	-0.113272	0.108987
-69.1	-0.213474			-55.3	-0.229346	-0.0350347	-0.210456	0.300423	0.202353	0.17518	0.144431	0.233745	0.155629	0.52777	-0.0801417	0.154819	-0.726925	0.401606	0.0417765	-0.520041	-0.107063	0.532408	-0.687674	0.301232	0.0727096	0.396715	-0.304923	0.113984	0.491977	0.203651	0.07564	0.262956	0.233314	-0.102003	-0.182101	-0.141596	0.143934	0.185169	0.323711	-0.0671366	-0.195667	-0.0923869	-0.0250021	-0.117871	0.332396	0.248	0.224304	0.499509	-0.144998
-69.2	0.0532513			-56.3	0.0861591	-0.0576065	0.132343	-0.210249	-0.0725753	-0.190655	0.131141	0.257123	-0.478542	-0.0728065	-0.13808	0.188464	0.348322	-0.374219	0.149359	0.321051	-0.202676	0.140885	0.0943728	-0.0294019	0.136136	0.430978	0.197456	-0.33869	0.137793	0.291604	-0.0456136	0.289317	0.0239639	-0.233165	0	-0.0434316	-0.0842227	-0.145115	0.190666	0.016236	0.0676606	-0.0432452	0.183641	0.0479448	-0.147794	-0.0316555	-0.0262016	-0.00830622	0.0308822
-69.3	0.164322			-57.3	0.340405	0.0239461	-0.201066	0.191802	0.0276645	-0.00991102	-0.396985	-0.182985	-0.149177	-0.17878	0.1771	-0.0799992	0.375588	0.446467	-0.230487	0.10999	-0.324765	-0.169932	-0.37961	-0.0237609	0.385346	0.108584	-0.0854063	-0.227087	0.29481	-0.416821	-0.100132	0.413391	0.386981	-0.00622636	0.0127876	-0.194037	0.271773	-0.0941214	0.286415	-0.318767	-0.0912872	0.196362	0.201527	-0.0668669	-0.0125893	-0.245945	-0.159388	-0.0534594	-0.0408436
-70.1	0.0107383			-58.3	0.0892341	0.149072	0.14244	0.204503	0.0691318	-0.31628	0.25639	0.23338	-0.341026	0.181067	0.0226117	0.184105	0	-0.0451792	0.0802213	-0.108491	0.033512	-0.282506	-0.25589	0.0357187	-0.0334802	-0.220563	-0.0531634	-0.0630208	0.183101	0.137418	-0.488921	0.216332	-0.192248	0.0104397	-0.207498	0.210433	-0.294485	-0.0647509	0.143188	-0.433661	0.0489666	0.192491	-0.291957	-0.19531	-0.0624572	0.121268	-0.0117509	-0.0927547	0.217514
-70.2	0.0650594			-59.3	-0.121412	0.200322	0.285065	-0.192929	-0.173421	0.248993	-0.0789631	0.752448	-0.16999	0.438269	-0.133133	-0.316537	0.167467	0.226114	-0.617878	-0.114352	0.0695194	-0.138331	0.126337	-0.2193	0.118752	-0.29243	0.104429	0.0964361	0.356112	-0.159845	-0.259307	-0.147469	-0.060236	-0.0175981	-0.0883089	0.100617	0.0829101	0.18959	0.23285	0.221854	-0.138978	-0.0674469	0.0885808	0.0967234	0.018371	-0.0772743	-0.18749	0.0577319	0.00491754
-70.3	-0.538159			-60.3	0.0288306	0.0824553	-0.10952	-0.351454	-0.176823	-0.0519073	0.0246278	0.44837	-0.474781	0.0541814	0.346674	-0.0761919	0.277577	0.143522	-0.129369	-0.0444178	0.0580371	-0.35834	0.547991	0.17096	0.0154325	-0.321952	-0.134436	0	0.212746	-0.185863	-0.315813	0.0630088	0.434286	-0.150668	-0.0013612	-0.016621	0.127288	-0.0540567	0.300763	0.185247	-0.0774831	-0.0381559	-0.0591859	0.184713	0.168736	0.0793423	-0.0334672	0.271942	-0.0645575
-71.1	0.656586			-61.3	0.250103	-0.0766046	-0.514468	0.0352623	-0.379817	-0.0486709	0.285605	0.064233	-0.066225	-0.383907	-0.0760097	0.157661	-0.0250321	-0.340205	0.47274	-0.217769	-0.52434	-0.84547	0.282668	-0.492029	0.224394	-0.560596	-0.204488	-0.548173	0.354507	0.289633	0.0117814	-0.0157217	0.0356672	-0.0436452	0.238775	-0.243755	0.202139	-0.264332	0.108492	-0.00654079	-0.0405507	-0.21376	0.0110058	-0.157039	-0.391225	-0.223571	0.0817379	-0.225344	0.00340981
-71.2	1.59981			-62.3	-0.363264	-0.272845	0.0521977	0.073051	0.00885939	0.0219229	-0.0186621	0.734684	-0.0632408	0.316553	0.242044	0.0333763	0.0417366	-0.186597	-0.0343818	0.143634	-0.266955	0.371878	0.0289387	-0.102074	-0.104648	-0.0758168	0.0805327	-0.412203	-0.336731	0.21076	-0.154285	0.231836	-0.117433	-0.0231192	-0.253755	-0.192547	0.00821677	0.113747	-0.122977	0.262943	-0.130106	-0.0272034	0.0710132	-0.247426	-0.568918	6.69901511385380e-05	-0.0281643	-0.509508	0.113297
-71.3	-0.634084			-63.3	-0.21599	0.277724	0.474012	0.1723	-0.346105	0.12914	0.0704988	-0.339239	-0.390984	0.110325	-0.0531239	-0.132136	-0.0812067	-0.493845	-0.343789	0	-0.411879	-0.24028	0.876049	-0.383573	0.199212	0.0676987	0.0291403	0	0.106033	0.388934	-0.0123002	0.57344	0.158034	-0.206649	-0.273841	0.114461	-0.282602	0	0.11645	0.196699	-0.101818	-0.00320702	-0.134728	0.188554	0.207638	-0.0199065	-0.0419888	0.151262	-0.229059
-72.1	-1.66584			-64.3	-0.205884	-0.23784	-0.645081	0.315807	0.117637	-0.0126059	0.801903	0.402557	0.203185	0.581537	0.291827	0.155119	0	-0.133832	0.00761841	0.605796	0.0763694	-0.13016	0.62133	0.506799	0.17353	0.897558	-0.229348	-0.00574056	-0.0101792	-0.383637	-0.355695	0.0608897	0.331871	0.0301461	0.402988	-0.0549509	-0.0156073	-0.18975	-0.301098	0.221833	0.505103	-0.359619	-0.0136227	0.218911	0.47008	0.413847	0.11442	0.529751	0.045422
-72.2	-4.70789			-65.3	0.0648299	0.124503	0.29659	1.19591	-0.494027	-0.241212	0.948331	1.27181	1.28301	1.20598	1.26229	0.925053	-0.546153	0.419786	0.11345	0.219601	0.42886	1.1263	1.52854	1.3134	0.97971	-0.708951	0.0480548	-0.600099	0.310272	0.177099	-0.11295	-0.0737492	0.581288	0.255031	0.075697	-0.0962128	0.256052	-0.246058	-0.0555325	0.182347	0.206695	0.167758	0.201887	2.18605	2.46705	1.34962	1.34681	2.02786	0.189555
-72.3	-0.536845			-66.3	-0.446814	-0.352521	-0.510937	-0.591978	-0.243452	-0.331108	-0.102628	-0.322588	-0.0607616	-0.630824	0.202418	-0.122664	-0.132944	0.379809	0.243635	-0.155818	-0.122075	0.208382	0.00553941	0.424564	-0.0503243	-0.0830207	0.0240046	0.177582	-0.105419	0.40575	0.174619	-0.230475	0.0987068	-0.010328	-0.187018	0	0.425051	0.409434	0.0188472	0.0335265	-0.362378	0.199067	-0.0932866	-0.153713	0.498851	-0.208326	0.0687389	0.437702	-0.250641
-73.1	0.721328			-67.3	-0.0997686	-0.0765807	0.245004	-0.334533	0.19899	0.147528	0.0420011	-0.603106	-0.00768212	0.117977	0.127913	-0.0771066	0.00787966	-0.634218	-0.424294	-0.378879	0.109148	-0.0704878	-0.139354	0.237139	0.183255	-0.316254	-0.307468	-0.275544	-0.6206	-0.336366	-0.0249533	-0.0199455	0.271302	-0.108101	-0.0208555	0.0544788	0.121025	-0.145245	-0.516994	-0.136741	-0.170014	0.0275453	-0.17704	-0.153078	-0.315582	0.0147802	-0.111052	-0.0829793	-0.0465191
-73.2	2.19477			-68.3	-0.752674	-0.220081	0.208267	-0.0280162	-0.315177	-0.252426	0.311687	0.409267	0.949065	0.595539	0.299324	-0.0871987	-0.338649	-0.0763811	-0.225286	0.00394778	-0.132481	0.988994	0.654048	0.659486	-0.000681851	-0.672646	-0.313405	0.12871	0.0613658	0.730632	-0.055607	0.0133691	-0.390424	0.0198161	-0.425238	0.0140404	-0.474803	0.0165371	0.00476945	-0.396038	-0.187381	-0.256436	-0.133189	-0.142339	-0.174337	-0.0744534	0.431041	-0.331146	0.0606588
-73.3	-2.79449			-69.3	0.21645	0	-0.135044	-0.0632787	0.200094	-0.0125012	0.191773	0.495261	0.437946	0.722844	0.702863	-0.114525	0.0521237	0.200192	0.217539	0.184577	-0.0327761	0.11865	0.757218	-0.24223	0.322319	-0.300229	-0.262822	-0.00385248	-0.239065	0.19283	0.0448683	-0.576661	0.481662	0.563198	0.0540472	-0.204904	0.255491	0.126202	-0.419853	0.364096	0.0533906	-0.127349	0.275604	1.13652	1.22459	0.669241	0.456777	1.53041	-0.0733707
-74.1	-0.589351			-70.3	0.192604	-0.0567569	0.28632	-0.388262	-0.149956	-0.195543	0.595538	0.547795	-0.145889	0.0349807	-0.15683	-0.35032	-0.324009	0.262582	0.339865	-0.470746	-0.256823	0.362259	0.338313	0.165199	0.186354	0.102222	-0.578577	0.0292835	-0.124165	-0.17824	-0.233108	0.158	0.189147	0.108779	-0.132549	-0.288908	0.205687	-0.213014	-0.145156	-0.383151	0	-0.0169856	0.158985	0.201703	0.416333	0.228321	-0.0467947	0.207346	0.0137548
-74.2	0.0183716			-71.3	-0.353315	-0.0659038	0.37456	-0.0306407	0.582583	-0.00749607	-0.00304765	-0.0725802	0.00761243	0.157632	-0.279297	-0.257339	-0.0887616	0.134499	0.165298	-0.545025	-0.113842	0	0.565772	0.271949	0.201607	-0.0646001	-0.188388	-0.290499	0.248591	0.143328	-0.577178	-0.1979	0.42991	-0.215004	0.135885	0.24328	0	-0.223389	0.291767	0.00818679	0.147454	-0.224802	-0.104918	0.00440755	-0.0602598	0.114449	-0.268756	-0.00898442	-0.182534
-74.3	-0.000151863			-72.3	0.0650097	0.324876	0.129028	-0.0316516	-0.0896638	0.568925	0.144941	-0.0578201	-0.414734	0.418291	-0.420018	-0.245121	-0.258516	0.24183	0.146739	0.378386	-0.043387	0.536033	0.383346	0.0216679	0.199507	0.00636949	0.0489655	0.014305	0.250943	0.263325	-0.174563	-0.738659	-0.100503	0.086092	-0.37773	-0.0985428	-0.294266	-0.222035	0.360025	0.340129	-0.168521	0.023021	0.0427714	0.0946019	0.248997	-0.0113565	0	-0.0710825	0.0519383
-75.1	-0.408465			-73.3	0.00977886	0.0362522	0.191216	-0.262977	-0.36392	-0.43055	0.208764	0.413115	0.457484	0.422141	0.550588	0.129626	0.367066	0.375843	-0.18956	0.799247	0.330466	-0.0837096	-0.0411404	-0.274933	0.00422457	-0.258789	0.203641	0	-0.37464	0.257976	0.213206	0.140344	0.0456271	0.258123	-0.503643	0.630093	0.755995	0.337338	0.777175	0.623945	0.347704	0.183153	0.108952	0.171742	0.612931	0.226618	0.264212	0.142289	-0.049435
-75.2	-0.0118647			-74.3	-0.00980309	0.0743367	0.263678	0.235575	-0.0760396	-0.0154814	0.336699	0.145313	0.272891	-0.185671	-0.320054	0.388114	0.105706	0.235618	0.129206	-0.100401	0.295065	0.106991	-0.0162521	0.0928349	0.151721	-0.0805364	0.032316	0.0676432	0.527088	-0.654423	0.100437	-0.569962	0.150831	-0.485433	-0.0708393	-0.167226	0.278818	-0.414352	0.213808	-0.364379	0	0.0171866	-0.0706696	0.181769	0.00945273	0	0.0568808	0.128595	-0.465982
-75.3	0.340334			-75.3	-0.430518	-0.302549	-0.304736	-0.647837	-0.263562	-0.355768	-0.0940015	0.0293757	0.083302	0.488127	-0.31877	-0.227716	0.0467511	-0.161726	-0.120743	-0.235349	0.125345	-0.276482	0.796162	0.14362	0.307837	0.0733187	-0.05275	-0.0359945	-0.0647503	-0.385413	0.585374	-0.556909	-0.110305	-0.213699	0.207275	-0.530103	-0.271416	-0.230159	0.357404	-0.241365	-0.383053	-0.0450123	0.596266	-0.253787	-0.000511536	-0.332312	0.106549	-0.197815	-0.0901349
[truncated: 180 more columns]
